# Supplementary material for: Verticillium dahliae chromatin remodeling facilitates the DNA damage repair in response to plant ROS stress
Source: PLoS Pathog. 2020 Apr 16;16(4):e1008481. doi: 10.1371/journal.ppat.1008481 (PMC7188298; doi:10.1371/journal.ppat.1008481)
Supplement: S2 Table — (XLSX) [file ppat.1008481.s008.xlsx]

## Sheet: wangsheng20160128
prot_hit_num	prot_family_member	prot_acc	prot_desc	prot_score	prot_mass	prot_matches	prot_matches_sig	prot_sequences	prot_sequences_sig	pep_query	pep_rank	pep_isbold	pep_isunique	pep_exp_mz	pep_exp_mr	pep_exp_z	pep_calc_mr	pep_delta	pep_miss	pep_score	pep_expect	pep_res_before	pep_seq	pep_res_after	pep_var_mod	pep_var_mod_pos	pep_summed_mod_pos	pep_local_mod_pos	pep_scan_title
1		gi|346974995|gb|EGY18447.1|	gi|346974995|gb|EGY18447.1| hypothetical protein VDAG_08781 [Verticillium dahliae VdLs.17]	2112	34185	98	78	13	12	221	1	1	1	361.701	721.388	2	721.387	0.0004	1	9.59	0.41	K	RIDYR	R					11528: Scan 12258 (rt=23.5313) [E:\data\20160128\8787.raw]
2	1	gi|346979105|gb|EGY22557.1|	gi|346979105|gb|EGY22557.1| DNA polymerase epsilon catalytic subunit A [Verticillium dahliae VdLs.17]	848	254885	69	44	56	39	763	6	1	1	386.229	770.443	2	770.451	-0.0084	1	7.13	0.68	R	QARIQR	R					11897: Scan 12660 (rt=24.0869) [E:\data\20160128\8787.raw]
3	1	gi|346971108|gb|EGY14560.1|	gi|346971108|gb|EGY14560.1| hypothetical protein VDAG_05724 [Verticillium dahliae VdLs.17]	684	103323	42	33	32	26	128	1	1	1	358.209	714.404	2	714.402	0.0017	0	49.22	0.00013	R	ALVADAR	N					7918: Scan 8812 (rt=18.9274) [E:\data\20160128\8787.raw]
6	1	gi|346972294|gb|EGY15746.1|	gi|346972294|gb|EGY15746.1| hsp70-like protein [Verticillium dahliae VdLs.17]	443	71071	24	20	21	17	780	1	1	1	387.212	772.409	2	772.408	0.0016	0	20.29	0.041	K	DNNLLGK	F					12123: Scan 12893 (rt=24.3774) [E:\data\20160128\8787.raw]
6	2	gi|346970900|gb|EGY14352.1|	gi|346970900|gb|EGY14352.1| 78 kDa glucose-regulated protein [Verticillium dahliae VdLs.17]	369	72725	28	17	22	15	780	1	0	1	387.212	772.409	2	772.408	0.0016	0	20.29	0.041	K	DNNILGK	F					12123: Scan 12893 (rt=24.3774) [E:\data\20160128\8787.raw]
8	1	gi|346979317|gb|EGY22769.1|	gi|346979317|gb|EGY22769.1| succinate dehydrogenase flavoprotein subunit [Verticillium dahliae VdLs.17]	402	71494	18	14	15	12	219	1	1	1	361.696	721.377	2	721.376	0.001	0	27.28	0.013	K	VDLGYR	R					15124: Scan 15525 (rt=28.3417) [E:\data\20160128\8787.raw]
9	1	gi|346970403|gb|EGY13855.1|	gi|346970403|gb|EGY13855.1| hypothetical protein VDAG_00537 [Verticillium dahliae VdLs.17]	382	13197	17	13	5	4	1209	3	1	1	404.229	806.443	2	806.44	0.0027	1	2.4	2.5	R	RNVQYK	D					4030: Scan 4446 (rt=11.5908) [E:\data\20160128\8787.raw]
10	1	gi|346974837|gb|EGY18289.1|	gi|346974837|gb|EGY18289.1| DNA polymerase epsilon subunit B [Verticillium dahliae VdLs.17]	379	87190	15	12	12	11	1552	1	1	1	416.695	831.375	2	831.372	0.0024	0	32.71	0.0013	R	SAEDTPGR	G					3869: Scan 4201 (rt=10.8958) [E:\data\20160128\8787.raw]
12	1	gi|346979755|gb|EGY23207.1|	gi|346979755|gb|EGY23207.1| heat shock protein [Verticillium dahliae VdLs.17]	348	79843	20	13	18	13	1937	2	1	1	860.449	859.442	1	859.44	0.0022	0	4.6	1.1	R	ETLQQNK	I					4034: Scan 4451 (rt=11.5997) [E:\data\20160128\8787.raw]
13	1	gi|346971587|gb|EGY15039.1|	gi|346971587|gb|EGY15039.1| hypothetical protein VDAG_06529 [Verticillium dahliae VdLs.17]	346	67531	11	10	9	8	1185	1	1	1	806.354	805.346	1	805.354	-0.0079	0	5.5	0.72	K	AFHEMR	T	Oxidation (M)	0.000010.0			3747: Scan 3981 (rt=10.1531) [E:\data\20160128\8787.raw]
14	1	gi|346980145|gb|EGY23597.1|	gi|346980145|gb|EGY23597.1| hypothetical protein VDAG_05035 [Verticillium dahliae VdLs.17]	313	51219	19	11	12	8	530	1	1	1	377.682	753.35	2	753.348	0.0018	0	5.74	0.65	K	VYCQGK	D					3857: Scan 4182 (rt=10.8398) [E:\data\20160128\8787.raw]
19	1	gi|346978830|gb|EGY22282.1|	gi|346978830|gb|EGY22282.1| DDT domain-containing protein [Verticillium dahliae VdLs.17]	243	83133	19	11	15	9	752	2	1	1	386.217	770.42	2	770.429	-0.0088	1	2.59	2.5	K	EPRLEK	S					7795: Scan 8704 (rt=18.7457) [E:\data\20160128\8787.raw]
23	1	gi|346979398|gb|EGY22850.1|	gi|346979398|gb|EGY22850.1| ATP-dependent RNA helicase eIF4A [Verticillium dahliae VdLs.17]04288	201	45054	8	6	7	5	3316	1	1	1	479.273	956.531	2	956.529	0.0021	0	28.21	0.004	R	ELAQQIQK	V					10011: Scan 10849 (rt=21.9142) [E:\data\20160128\8787.raw]
23		gi|346975524|gb|EGY18976.1|	gi|346975524|gb|EGY18976.1| ATP-dependent RNA helicase FAL1 [Verticillium dahliae VdLs.17]	46	45749	8	1	6	1	2152	1	0	1	438.726	875.437	2	875.435	0.0024	0	9.64	0.4	R	DIESTGVR	R					4507: Scan 5051 (rt=12.776) [E:\data\20160128\8787.raw]
24	1	gi|346977197|gb|EGY20649.1|	gi|346977197|gb|EGY20649.1| ATP synthase subunit alpha [Verticillium dahliae VdLs.17]	198	59906	17	10	15	9	149	1	1	1	358.732	715.45	2	715.448	0.0016	0	32.02	0.0014	R	LTELLK	Q					19421: Scan 18853 (rt=31.9518) [E:\data\20160128\8787.raw]
25	1	gi|346972303|gb|EGY15755.1|	gi|346972303|gb|EGY15755.1| GTP-binding protein rho1 [Verticillium dahliae VdLs.17]	194	22374	9	6	7	5	613	1	1	1	380.715	759.415	2	759.413	0.0025	0	31.96	0.0064	K	TIEELR	K					11881: Scan 12636 (rt=24.0573) [E:\data\20160128\8787.raw]
31	1	gi|346970550|gb|EGY14002.1|	gi|346970550|gb|EGY14002.1| hypothetical protein VDAG_00684 [Verticillium dahliae VdLs.17]	155	46351	6	4	5	3	11980	1	1	1	468.2	1401.58	3	1401.57	0.0056	0	57.1	1.9e-06	K	YPDGNTCHGEPR	Y					6950: Scan 7868 (rt=17.6432) [E:\data\20160128\8787.raw]
32	1	gi|346969919|gb|EGY13371.1|	gi|346969919|gb|EGY13371.1| FAD binding domain-containing proteinVDAG_00053 [Verticillium dahliae VdLs.17]	155	61318	5	4	5	4	4351	1	1	1	511.265	1020.52	2	1020.51	0.0026	0	26.97	0.011	R	ENELFELK	N					30206: Scan 27265 (rt=40.9474) [E:\data\20160128\8787.raw]
38	1	gi|346970795|gb|EGY14247.1|	gi|346970795|gb|EGY14247.1| cobW domain-containing proteinVDAG_05411 [Verticillium dahliae VdLs.17]	140	62847	6	4	3	3	2280	1	1	1	443.785	885.556	2	885.553	0.0025	0	58.84	1.3e-06	R	ASLIELIK	K					36293: Scan 31671 (rt=45.4878) [E:\data\20160128\8787.raw]
40	1	gi|346975629|gb|EGY19081.1|	gi|346975629|gb|EGY19081.1| histone H2B [Verticillium dahliae VdLs.17]	137	14836	5	5	3	3	1478	1	1	1	414.715	827.416	2	827.414	0.0025	0	44.06	0.00013	K	HAVSEGTK	A					3427: Scan 3543 (rt=9.29105) [E:\data\20160128\8787.raw]
44	1	gi|346978234|gb|EGY21686.1|	gi|346978234|gb|EGY21686.1| 14-3-3 protein epsilon [Verticillium dahliae VdLs.17]	123	28964	6	5	6	5	2549	1	1	0	454.267	906.52	2	906.517	0.0025	0	32.52	0.0015	R	NLLSVAYK	N					25905: Scan 23995 (rt=37.7144) [E:\data\20160128\8787.raw]
44	2	gi|346979564|gb|EGY23016.1|	gi|346979564|gb|EGY23016.1| DNA damage checkpoint protein rad24 [Verticillium dahliae VdLs.17]	94	30327	5	3	5	3	1314	1	0	1	408.716	815.417	2	815.414	0.0028	0	15.26	0.21	K	LAEQAER	Y					4874: Scan 5504 (rt=13.7492) [E:\data\20160128\8787.raw]
46	1	gi|346971255|gb|EGY14707.1|	gi|346971255|gb|EGY14707.1| histone H4.2 [Verticillium dahliae VdLs.17]	123	11349	4	4	3	3	2752	1	1	1	460.765	919.515	2	919.513	0.0027	0	19.78	0.042	K	SFLEGVIR	D					32525: Scan 28981 (rt=42.7553) [E:\data\20160128\8787.raw]
53	1	gi|346974389|gb|EGY17841.1|	gi|346974389|gb|EGY17841.1| ISWI chromatin-remodeling complex ATPase ISW2 [Verticillium dahliae VdLs.17]	101	128352	14	6	14	6	1107	1	1	1	401.228	800.442	2	800.439	0.0024	0	37.52	0.0015	R	TPVELSR	R					11319: Scan 12048 (rt=23.2279) [E:\data\20160128\8787.raw]
56	1	gi|346973882|gb|EGY17334.1|	gi|346973882|gb|EGY17334.1| NADH-cytochrome b5 reductase [Verticillium dahliae VdLs.17]	99	36360	5	4	5	4	3850	1	1	1	495.258	988.501	2	988.498	0.0029	0	31.56	0.0021	R	AIFNNPADK	T					18014: Scan 17778 (rt=30.8741) [E:\data\20160128\8787.raw]
57	1	gi|346978240|gb|EGY21692.1|	gi|346978240|gb|EGY21692.1| calcium-transporting ATPase sarcoplasmic/endoplasmic reticulum type [Verticillium dahliae VdLs.17]	99	108736	11	3	10	3	56	4	1	1	706.38	705.372	1	705.37	0.0026	0	9	0.73	K	LAYDPK	T					22575: Scan 21485 (rt=35.1332) [E:\data\20160128\8787.raw]
58	1	gi|346969928|gb|EGY13380.1|	gi|346969928|gb|EGY13380.1| hypothetical protein VDAG_00062 [Verticillium dahliae VdLs.17]	96	68161	7	3	6	3	5420	1	1	1	543.297	1084.58	2	1084.58	0.0039	0	34.15	0.0014	K	VPEAVVESQK	A					10937: Scan 11665 (rt=22.815) [E:\data\20160128\8787.raw]
59	1	gi|346970908|gb|EGY14360.1|	gi|346970908|gb|EGY14360.1| hypothetical protein VDAG_05524 [Verticillium dahliae VdLs.17]	95	137780	13	6	12	6	2035	1	1	1	434.258	866.501	2	866.497	0.0035	0	20.24	0.018	K	VPIPQSAR	A					11067: Scan 11788 (rt=22.9314) [E:\data\20160128\8787.raw]
60	1	gi|346973515|gb|EGY16967.1|	gi|346973515|gb|EGY16967.1| elongation factor 3 [Verticillium dahliae VdLs.17]	94	117163	7	3	6	2	2882	1	1	1	465.755	929.496	2	929.493	0.0033	0	13.86	0.29	K	QALDTLNR	V					13129: Scan 13969 (rt=26.3416) [E:\data\20160128\8787.raw]
61	1	gi|346972588|gb|EGY16040.1|	gi|346972588|gb|EGY16040.1| 60S ribosomal protein L16 [Verticillium dahliae VdLs.17]	88	22931	8	4	6	4	9	1	1	1	701.458	700.451	1	700.448	0.0024	0	44.85	0.0001	R	LASIVAK	Q					11806: Scan 12552 (rt=23.9792) [E:\data\20160128\8787.raw]
62	1	gi|346977336|gb|EGY20788.1|	gi|346977336|gb|EGY20788.1| cell division cycle protein VDAG_10417 CDC48	88	89961	6	3	6	3	3172	1	1	1	474.27	946.526	2	946.524	0.0024	0	24.81	0.016	R	QGDLFIVR	G					28788: Sum of 2 scans in range 26156 (rt=39.8157) to 26196 (rt=39.8546) [E:\data\20160128\8787.raw]
62	1	gi|346977336|gb|EGY20788.1|	gi|346977336|gb|EGY20788.1| cell division cycle protein [Verticillium dahliae VdLs.17]	88	89961	6	3	6	3	5556	2	1	1	547.245	1092.48	2	1092.49	-0.0111	0	2.09	1.2	K	MAGESESNLR	K					5100: Scan 5802 (rt=14.3355) [E:\data\20160128\8787.raw]
66	1	gi|346972476|gb|EGY15928.1|	gi|346972476|gb|EGY15928.1| nucleolar protein NOP58 [Verticillium dahliae VdLs.17]	85	71319	6	2	5	2	2452	1	1	1	451.761	901.508	2	901.505	0.0027	0	34.71	0.0023	R	LVDLVGMR	E					28290: Scan 25765 (rt=39.4355) [E:\data\20160128\8787.raw]
67	1	gi|346974353|gb|EGY17805.1|	gi|346974353|gb|EGY17805.1| aldehyde dehydrogenase 3H1 [Verticillium dahliae VdLs.17]	84	58623	3	2	3	2	6850	1	1	1	579.352	1156.69	2	1156.69	0.005	0	45.38	4.1e-05	R	AVVPELIAAFK	S					44966: Scan 37640 (rt=51.7875) [E:\data\20160128\8787.raw]
68	1	gi|346976281|gb|EGY19733.1|	gi|346976281|gb|EGY19733.1| woronin body major protein [Verticillium dahliae VdLs.17]	83	22275	4	3	4	3	1486	1	1	1	414.752	827.489	2	827.486	0.002	0	25.43	0.014	R	VLVLNDR	G					17614: Scan 17462 (rt=30.5301) [E:\data\20160128\8787.raw]
69	1	gi|346973155|gb|EGY16607.1|	gi|346973155|gb|EGY16607.1| oxidoreductase [Verticillium dahliae VdLs.17]	82	32214	4	3	2	2	6768	1	1	1	577.298	1152.58	2	1152.58	0.0037	0	31.65	0.0027	K	AAVASYSDTLR	L					17897: Scan 17682 (rt=30.7778) [E:\data\20160128\8787.raw]
71	1	gi|346979159|gb|EGY22611.1|	gi|346979159|gb|EGY22611.1| CAP20 protein [Verticillium dahliae VdLs.17]	82	20297	4	3	4	3	1913	1	1	1	429.777	857.539	2	857.538	0.002	0	37.09	0.00039	K	GIIALPFK	T					36970: Sum of 2 scans in range 32171 (rt=45.985) to 32188 (rt=45.9992) [E:\data\20160128\8787.raw]
75	1	gi|346976130|gb|EGY19582.1|	gi|346976130|gb|EGY19582.1| thioredoxin [Verticillium dahliae VdLs.17]	76	13059	6	4	5	3	3549	1	1	1	486.265	970.515	2	970.512	0.0024	0	10.44	0.39	K	YTSVNFLK	I					25574: Scan 23736 (rt=37.4659) [E:\data\20160128\8787.raw]
79	1	gi|346972135|gb|EGY15587.1|	gi|346972135|gb|EGY15587.1| 1-Cys peroxiredoxin B [Verticillium dahliae VdLs.17]	73	22884	4	4	4	4	2728	1	1	1	459.769	917.524	2	917.522	0.002	0	20.1	0.035	R	SVFIIDPK	K					28589: Scan 25995 (rt=39.6656) [E:\data\20160128\8787.raw]
80	1	gi|346970498|gb|EGY13950.1|	gi|346970498|gb|EGY13950.1| fatty acid synthase subunit alpha reductase [Verticillium dahliae VdLs.17]	71	204527	16	4	15	4	98	1	1	1	356.691	711.368	2	711.366	0.0019	0	6.99	0.57	K	SELAHR	I					3785: Scan 4053 (rt=10.4326) [E:\data\20160128\8787.raw]
81	1	gi|346975528|gb|EGY18980.1|	gi|346975528|gb|EGY18980.1| succinate dehydrogenase cytochrome b560 subunit [Verticillium dahliae VdLs.17]	71	19789	1	1	1	1	13195	1	1	1	727.904	1453.79	2	1453.79	0.0057	0	70.98	2.6e-07	K	LTPAEGQSILAAQR	L					23719: Scan 22344 (rt=36.0494) [E:\data\20160128\8787.raw]
82	1	gi|346976932|gb|EGY20384.1|	gi|346976932|gb|EGY20384.1| ATP synthase subunit beta [Verticillium dahliae VdLs.17]	68	55292	6	3	5	2	2694	2	1	1	458.262	914.51	2	914.507	0.0026	1	3.39	1.2	K	ILADLEKN	-					18411: Scan 18089 (rt=31.1831) [E:\data\20160128\8787.raw]
84	1	gi|346974579|gb|EGY18031.1|	gi|346974579|gb|EGY18031.1| ERP3 protein [Verticillium dahliae VdLs.17]	67	23808	2	1	2	1	24702	1	1	1	940.47	1878.93	2	1878.92	0.0048	0	67.18	8.8e-07	K	QGTSPEQTSVLEETVFK	L					34201: Scan 30205 (rt=44.0229) [E:\data\20160128\8787.raw]
89	1	gi|346973691|gb|EGY17143.1|	gi|346973691|gb|EGY17143.1| vacuolar protease A [Verticillium dahliae VdLs.17]	65	43663	3	2	2	1	13836	2	1	1	740.388	1478.76	2	1478.76	0.0015	0	2.39	2.5	K	IVPPFYQMVNQK	A	Oxidation (M)	0.000000010000.0			6654: Scan 7551 (rt=17.1393) [E:\data\20160128\8787.raw]
90	1	gi|346980193|gb|EGY23645.1|	gi|346980193|gb|EGY23645.1| transport protein SEC61 subunit alpha [Verticillium dahliae VdLs.17]	64	52816	2	2	2	2	3959	1	1	1	499.26	996.506	2	996.503	0.0028	0	49.05	6.1e-05	R	ALQEAFYR	Q					21699: Scan 20747 (rt=34.3472) [E:\data\20160128\8787.raw]
91	1	gi|346975369|gb|EGY18821.1|	gi|346975369|gb|EGY18821.1| glycogen phosphorylase [Verticillium dahliae VdLs.17]	62	100993	4	2	4	2	4757	1	1	1	526.276	1050.54	2	1050.53	0.0032	0	20.31	0.012	R	TATGFGAGEIK	S					17981: Scan 17752 (rt=30.8475) [E:\data\20160128\8787.raw]
92	1	gi|346973975|gb|EGY17427.1|	gi|346973975|gb|EGY17427.1| hypothetical protein VDAG_01109 [Verticillium dahliae VdLs.17]	62	39305	4	3	3	3	12975	1	1	1	722.869	1443.72	2	1443.72	0.0031	0	38.25	0.00064	K	TTANNAPAVESELK	T					17577: Scan 17433 (rt=30.4976) [E:\data\20160128\8787.raw]
93	1	gi|346970827|gb|EGY14279.1|	gi|346970827|gb|EGY14279.1| galactose transporter [Verticillium dahliae VdLs.17]	62	58706	1	1	1	1	52191	1	1	1	726.621	2902.45	4	2902.44	0.012	1	61.61	2.1e-06	R	TDEAETTLALLSGVDRDHPTVQHEIR	D					33899: Scan 29973 (rt=43.7433) [E:\data\20160128\8787.raw]
94	1	gi|346977201|gb|EGY20653.1|	gi|346977201|gb|EGY20653.1| pyruvate carboxylase [Verticillium dahliae VdLs.17]	61	130746	5	1	5	1	2138	1	1	1	437.726	873.437	2	873.444	-0.0071	0	7.96	0.65	R	ITTEDPAK	G					11763: Scan 12511 (rt=23.9186) [E:\data\20160128\8787.raw]
95	1	gi|346975724|gb|EGY19176.1|	gi|346975724|gb|EGY19176.1| glucan 1,3-beta-glucosidase [Verticillium dahliae VdLs.17]	61	51336	2	1	2	1	12353	1	1	1	708.88	1415.75	2	1415.74	0.0042	0	61.06	3.4e-06	K	AGAGNSPDAIVGFIK	D					33675: Scan 29808 (rt=43.5718) [E:\data\20160128\8787.raw]
96	1	gi|346972511|gb|EGY15963.1|	gi|346972511|gb|EGY15963.1| AAA ATPase central domain-containing protein VDAG_07127	61	55513	2	1	2	1	14088	1	1	1	497.928	1490.76	3	1490.75	0.0114	1	1.22	3.3	R	KYLFPDPNVDQR	E					5602: Scan 6361 (rt=15.2168) [E:\data\20160128\8787.raw]
97	1	gi|346976162|gb|EGY19614.1|	gi|346976162|gb|EGY19614.1| 40S ribosomal protein S20 [Verticillium dahliae VdLs.17]	60	13121	5	3	4	3	283	1	1	1	728.396	727.389	1	727.386	0.0025	0	35.91	0.00078	K	GAPGAEVK	T					4737: Scan 5331 (rt=13.3357) [E:\data\20160128\8787.raw]
98	1	gi|346975628|gb|EGY19080.1|	gi|346975628|gb|EGY19080.1| histone H2A [Verticillium dahliae VdLs.17]	59	14189	2	1	2	1	2287	1	1	1	444.26	886.505	2	886.503	0.0021	0	58.78	8.4e-06	K	AGLAFPVGR	V					26675: Scan 24536 (rt=38.2821) [E:\data\20160128\8787.raw]
100	1	gi|346978114|gb|EGY21566.1|	gi|346978114|gb|EGY21566.1| GTP-binding nuclear protein GSP1/Ran [Verticillium dahliae VdLs.17]	59	24626	4	2	4	2	4257	1	0	1	508.295	1014.57	2	1014.57	0.0036	0	50.1	5.3e-05	K	LVLVGDGGTGK	T					19373: Scan 18811 (rt=31.9065) [E:\data\20160128\8787.raw]
101	1	gi|346976050|gb|EGY19502.1|	gi|346976050|gb|EGY19502.1| sodium transport ATPase [Verticillium dahliae VdLs.17]	55	117915	9	1	8	1	213	4	1	0	722.353	721.346	1	721.343	0.0027	0	5.2	1.6	K	TMDSLR	S					4671: Scan 5248 (rt=13.161) [E:\data\20160128\8787.raw]
103	1	gi|346980124|gb|EGY23576.1|	gi|346980124|gb|EGY23576.1| calcium-transporting ATPase [Verticillium dahliae VdLs.17]	53	115578	7	3	7	3	213	4	0	0	722.353	721.346	1	721.343	0.0027	0	5.2	1.6	K	TMDSLR	S					4671: Scan 5248 (rt=13.161) [E:\data\20160128\8787.raw]
104	1	gi|346978155|gb|EGY21607.1|	gi|346978155|gb|EGY21607.1| disulfide-isomerase [Verticillium dahliae VdLs.17]	53	55389	5	2	5	2	1944	1	1	1	430.767	859.519	2	859.517	0.0018	0	34.68	0.00071	K	APAVVLYK	S					19376: Scan 18813 (rt=31.908) [E:\data\20160128\8787.raw]
106	1	gi|346979237|gb|EGY22689.1|	gi|346979237|gb|EGY22689.1| calnexin [Verticillium dahliae VdLs.17]	52	69668	5	2	5	2	3565	1	1	1	486.773	971.532	2	971.529	0.0029	0	23.94	0.013	K	SLEEAAKPK	Q					6405: Scan 7309 (rt=16.8493) [E:\data\20160128\8787.raw]
107	1	gi|346971445|gb|EGY14897.1|	gi|346971445|gb|EGY14897.1| metal resistance protein YCF1 [Verticillium dahliae VdLs.17]	50	172225	8	3	8	3	215	4	1	1	722.375	721.368	1	721.361	0.0074	0	1.99	1.6	K	TGASTSAK	K					11466: Scan 12191 (rt=23.4124) [E:\data\20160128\8787.raw]
108	1	gi|346970321|gb|EGY13773.1|	gi|346970321|gb|EGY13773.1| isocitrate dehydrogenase subunit 2 [Verticillium dahliae VdLs.17]	50	41211	2	1	2	1	1532	1	1	1	416.233	830.452	2	830.45	0.0022	0	7.71	0.75	K	ALTGDLGGK	A					11244: Scan 11967 (rt=23.1473) [E:\data\20160128\8787.raw]
109	1	gi|346973550|gb|EGY17002.1|	gi|346973550|gb|EGY17002.1| transport protein sec71 [Verticillium dahliae VdLs.17]	50	208913	5	1	5	1	7392	1	1	1	593.347	1184.68	2	1184.68	0.0037	0	50.12	3.4e-05	R	VALDALVESLR	S					44020: Scan 37021 (rt=51.1721) [E:\data\20160128\8787.raw]
114	1	gi|346979609|gb|EGY23061.1|	gi|346979609|gb|EGY23061.1| F-actin-capping protein subunit beta [Verticillium dahliae VdLs.17]	48	30978	3	1	3	1	7901	1	1	1	605.83	1209.65	2	1209.64	0.0064	0	48.02	5.6e-05	R	NLLQEVYFGK	A					39592: Scan 34008 (rt=47.907) [E:\data\20160128\8787.raw]
115	1	gi|346971414|gb|EGY14866.1|	gi|346971414|gb|EGY14866.1| pyruvate dehydrogenase E1 component subunit alpha [Verticillium dahliae VdLs.17]	47	45391	9	3	7	3	2932	1	0	1	467.244	932.473	2	932.472	0.0015	0	26.48	0.017	R	GSEPQFIR	G					18406: Scan 18086 (rt=31.1809) [E:\data\20160128\8787.raw]
116	1	gi|346973572|gb|EGY17024.1|	gi|346973572|gb|EGY17024.1| D-alanine-poly(phosphoribitol) ligase subunit 1 [Verticillium dahliae VdLs.17]	47	147522	2	1	2	1	19922	1	1	1	859.881	1717.75	2	1717.74	0.0071	0	47.19	3.1e-05	K	AGCACVPVDTSAPEER	I					16716: Scan 16738 (rt=29.7785) [E:\data\20160128\8787.raw]
117	1	gi|346979390|gb|EGY22842.1|	gi|346979390|gb|EGY22842.1| adenylosuccinate synthetase [Verticillium dahliae VdLs.17]	47	46180	1	1	1	1	5619	1	1	1	548.301	1094.59	2	1094.58	0.0035	0	47.07	8.2e-05	R	AAGGSNAGHLIK	V					7392: Scan 8356 (rt=18.3379) [E:\data\20160128\8787.raw]
118	1	gi|346970308|gb|EGY13760.1|	gi|346970308|gb|EGY13760.1| heat shock protein SSC1 [Verticillium dahliae VdLs.17]	47	70733	5	4	5	4	8228	1	1	1	613.849	1225.68	2	1225.68	0.0047	0	19.56	0.038	K	DAGQIAGLNVLR	V					32163: Scan 28713 (rt=42.5038) [E:\data\20160128\8787.raw]
119	1	gi|42742375|gb|AAS45248.1|	gi|42742375|gb|AAS45248.1| allergen rAsp f9-like protein [Verticillium dahliae]	46	42790	6	2	6	2	2120	1	1	1	437.205	872.395	2	872.392	0.0031	0	12.96	0.091	K	EYVYGDK	S					10715: Scan 11456 (rt=22.5844) [E:\data\20160128\8787.raw]
120	1	gi|346970474|gb|EGY13926.1|	gi|346970474|gb|EGY13926.1| mitochondrial carnitine carrier [Verticillium dahliae VdLs.17]	45	36175	3	1	3	1	3117	1	1	1	472.271	942.528	2	942.525	0.0031	0	44.68	0.00014	K	AVSAGAAQLR	S					10802: Scan 11538 (rt=22.676) [E:\data\20160128\8787.raw]
121	1	gi|82780134|gb|ABB90365.1|	gi|82780134|gb|ABB90365.1| histone 3 [Verticillium dahliae]	45	14228	7	2	7	2	126	2	1	1	358.209	714.403	2	714.402	0.001	0	12.85	0.57	K	DIQLAR	-					12859: Scan 13720 (rt=25.9674) [E:\data\20160128\8787.raw]
122	1	gi|346978133|gb|EGY21585.1|	gi|346978133|gb|EGY21585.1| UTP-glucose-1-phosphate uridylyltransferase [Verticillium dahliae VdLs.17]	44	58967	6	3	5	2	586	2	0	1	379.725	757.436	2	757.433	0.0023	1	4.63	1.7	K	TIPGDKK	G					5878: Scan 6702 (rt=15.755) [E:\data\20160128\8787.raw]
123	1	gi|346970490|gb|EGY13942.1|	gi|346970490|gb|EGY13942.1| phosphate metabolism protein [Verticillium dahliae VdLs.17]	42	97756	5	1	5	1	146	7	1	1	358.707	715.4	2	715.398	0.002	1	0.38	2.3	K	AVNKER	L					5528: Scan 6272 (rt=15.0833) [E:\data\20160128\8787.raw]
124	1	gi|346979363|gb|EGY22815.1|	gi|346979363|gb|EGY22815.1| ER-derived vesicles protein ERV46 [Verticillium dahliae VdLs.17]	42	48427	2	1	2	1	12238	1	1	1	706.773	1411.53	2	1411.53	0.003	0	42.11	6.2e-05	K	QGCCNTCEEVR	E					6348: Sum of 2 scans in range 7246 (rt=16.7845) to 7279 (rt=16.8209) [E:\data\20160128\8787.raw]
125	1	gi|346973212|gb|EGY16664.1|	gi|346973212|gb|EGY16664.1| coatomer subunit beta [Verticillium dahliae VdLs.17]	41	107041	8	2	7	2	6817	1	1	1	578.354	1154.69	2	1154.69	0.0029	0	20.88	0.016	K	NVEEVVLLLK	K					42032: Scan 35670 (rt=49.657) [E:\data\20160128\8787.raw]
126	1	gi|346973010|gb|EGY16462.1|	gi|346973010|gb|EGY16462.1| histone H2A.Z [Verticillium dahliae VdLs.17]	41	15193	1	1	1	1	6903	1	1	1	580.796	1159.58	2	1159.57	0.0061	0	40.62	0.00029	R	GDEELDTLIR	A					29606: Scan 26768 (rt=40.4178) [E:\data\20160128\8787.raw]
127	1	gi|346979057|gb|EGY22509.1|	gi|346979057|gb|EGY22509.1| mitochondrial DNA replication protein YHM2 [Verticillium dahliae VdLs.17]	41	34269	6	2	6	2	2462	1	1	1	452.262	902.51	2	902.507	0.0024	0	27.2	0.0093	R	LTGDVVTAK	H					10921: Scan 11648 (rt=22.7917) [E:\data\20160128\8787.raw]
128	1	gi|346979561|gb|EGY23013.1|	gi|346979561|gb|EGY23013.1| cytochrome c1 [Verticillium dahliae VdLs.17]	40	35271	1	1	1	1	10109	1	1	1	659.369	1316.72	2	1316.72	0.0044	0	40.33	0.00038	R	SLVGSVLTVDEAK	A					32055: Scan 28635 (rt=42.4226) [E:\data\20160128\8787.raw]
129	1	gi|346977652|gb|EGY21104.1|	gi|346977652|gb|EGY21104.1| transaldolase [Verticillium dahliae VdLs.17]	40	35104	3	1	3	1	7702	1	1	1	600.801	1199.59	2	1199.58	0.0042	0	39.84	0.00038	K	SYISDEALFR	F					31858: Scan 28485 (rt=42.2738) [E:\data\20160128\8787.raw]
130	1	gi|346975515|gb|EGY18967.1|	gi|346975515|gb|EGY18967.1| calcium-transporting ATPase [Verticillium dahliae VdLs.17]	39	124628	6	1	6	1	1532	2	0	1	416.233	830.452	2	830.45	0.0022	0	6	1.1	R	ALGTDLNK	G					11244: Scan 11967 (rt=23.1473) [E:\data\20160128\8787.raw]
131	1	gi|346974089|gb|EGY17541.1|	gi|346974089|gb|EGY17541.1| 40S ribosomal protein S23 [Verticillium dahliae VdLs.17]	38	15520	10	1	3	1	2614	3	1	1	457.26	912.505	2	912.514	-0.0091	1	4.29	1.5	K	QPNSAIRK	C					27437: Scan 25118 (rt=38.8225) [E:\data\20160128\8787.raw]
132	1	gi|346976600|gb|EGY20052.1|	gi|346976600|gb|EGY20052.1| zinc/iron transporter protein [Verticillium dahliae VdLs.17]	38	60082	1	1	1	1	58096	1	1	1	828.893	3311.54	4	3311.53	0.01	0	38.24	0.00028	K	SASDTDPAITPSADASDHSTTDSLKPAYYSLK	K					25401: Sum of 2 scans in range 23595 (rt=37.3275) to 23604 (rt=37.336) [E:\data\20160128\8787.raw]
133	1	gi|346976773|gb|EGY20225.1|	gi|346976773|gb|EGY20225.1| linoleate diol synthase [Verticillium dahliae VdLs.17]	38	124943	7	2	7	2	516	1	1	1	376.725	751.436	2	751.434	0.0022	0	14.38	0.051	R	HVDLIR	D					11510: Scan 12237 (rt=23.5014) [E:\data\20160128\8787.raw]
134	1	gi|346977464|gb|EGY20916.1|	gi|346977464|gb|EGY20916.1| 40S ribosomal protein S9 [Verticillium dahliae VdLs.17]	38	22171	2	2	2	2	2535	1	1	1	453.757	905.5	2	905.497	0.0033	0	33.96	0.0022	K	LVGEYGLR	N					20313: Scan 19611 (rt=32.9902) [E:\data\20160128\8787.raw]
135	1	gi|346972895|gb|EGY16347.1|	gi|346972895|gb|EGY16347.1| succinyl-CoA ligase beta-chain [Verticillium dahliae VdLs.17]	38	48740	9	1	8	1	757	1	1	1	771.439	770.431	1	770.44	-0.0086	0	1.8	2.8	K	AQVLAGGR	G					66571: Scan 51612 (rt=67.049) [E:\data\20160128\8787.raw]
136	1	gi|346977662|gb|EGY21114.1|	gi|346977662|gb|EGY21114.1| casein kinase I [Verticillium dahliae VdLs.17]	37	44211	2	1	2	1	12416	1	1	1	709.842	1417.67	2	1417.65	0.0184	0	0.01	4.4	R	FDDKPDYSYLR	K					39784: Scan 34144 (rt=48.0348) [E:\data\20160128\8787.raw]
137	1	gi|346970100|gb|EGY13552.1|	gi|346970100|gb|EGY13552.1| 60S acidic ribosomal protein P1 [Verticillium dahliae VdLs.17]	37	10978	1	1	1	1	17851	1	1	1	817.43	1632.85	2	1632.84	0.0051	0	37.07	0.00044	K	VEDVEPIWTSLFAK	A					52411: Scan 42562 (rt=57.3719) [E:\data\20160128\8787.raw]
138	1	gi|346976081|gb|EGY19533.1|	gi|346976081|gb|EGY19533.1| acyl-CoA dehydrogenase [Verticillium dahliae VdLs.17]	37	61145	2	1	2	1	6777	1	1	1	577.334	1152.65	2	1152.65	0.0041	0	37.06	0.00044	R	ILPGILAGDER	I					29941: Scan 27046 (rt=40.7125) [E:\data\20160128\8787.raw]
139	1	gi|346975435|gb|EGY18887.1|	gi|346975435|gb|EGY18887.1| adenylyl cyclase-associated protein [Verticillium dahliae VdLs.17]	36	55960	3	1	3	1	7446	1	1	1	594.804	1187.59	2	1187.59	0.0044	0	36.4	0.0013	K	ANAVTIENSNR	L					9928: Scan 10783 (rt=21.8304) [E:\data\20160128\8787.raw]
140	1	gi|346975363|gb|EGY18815.1|	gi|346975363|gb|EGY18815.1| acyl-CoA desaturase [Verticillium dahliae VdLs.17]	36	53929	7	1	6	1	609	4	1	1	760.398	759.391	1	759.388	0.0034	0	4.39	1.4	R	AGDQLTR	V					5532: Scan 6275 (rt=15.0855) [E:\data\20160128\8787.raw]
141	1	gi|346971469|gb|EGY14921.1|	gi|346971469|gb|EGY14921.1| chlorocatechol 1,2-dioxygenase [Verticillium dahliae VdLs.17]	36	31283	2	1	2	1	1067	7	1	1	400.257	798.499	2	798.496	0.0024	0	3.42	1.5	R	LLGLLDR	H					24866: Scan 23198 (rt=36.9257) [E:\data\20160128\8787.raw]
142	1	gi|346974570|gb|EGY18022.1|	gi|346974570|gb|EGY18022.1| elongation factor 1-gamma 1 [Verticillium dahliae VdLs.17]	36	45576	2	1	2	1	4628	1	1	1	521.776	1041.54	2	1041.53	0.0035	0	6.66	0.96	K	LDPTKPEDK	E					7353: Sum of 2 scans in range 8306 (rt=18.2868) to 8362 (rt=18.3427) [E:\data\20160128\8787.raw]
143	1	gi|346977366|gb|EGY20818.1|	gi|346977366|gb|EGY20818.1| 40S ribosomal protein S17 [Verticillium dahliae VdLs.17]	36	17083	2	2	2	2	8340	1	1	1	616.833	1231.65	2	1231.65	0.0024	0	34.44	0.00097	R	ICDEIAIIASK	R					29684: Scan 26829 (rt=40.473) [E:\data\20160128\8787.raw]
143		gi|62184241|gb|AAX73418.1|	gi|62184241|gb|AAX73418.1| ribosomal protein S17 [Verticillium dahliae]	34	11433	1	1	1	1	8340	1	0	1	616.833	1231.65	2	1231.65	0.0024	0	34.44	0.00097	R	ICDEIAIIASK	R					29684: Scan 26829 (rt=40.473) [E:\data\20160128\8787.raw]
144	1	gi|346976860|gb|EGY20312.1|	gi|346976860|gb|EGY20312.1| NADH-ubiquinone oxidoreductase 40 kDa subunit [Verticillium dahliae VdLs.17]	35	42537	4	1	4	1	656	6	1	1	382.193	762.371	2	762.369	0.0019	1	0.78	4.4	R	EEMAKR	H					4859: Scan 5489 (rt=13.717) [E:\data\20160128\8787.raw]
145	1	gi|346972724|gb|EGY16176.1|	gi|346972724|gb|EGY16176.1| hypothetical protein VDAG_07340 [Verticillium dahliae VdLs.17]	35	12217	1	1	1	1	4977	1	1	1	531.764	1061.51	2	1061.51	0.0027	0	34.97	0.0017	K	SASENAISGAR	C					7421: Scan 8387 (rt=18.3625) [E:\data\20160128\8787.raw]
146	1	gi|346977524|gb|EGY20976.1|	gi|346977524|gb|EGY20976.1| hypothetical protein VDAG_02500 [Verticillium dahliae VdLs.17]	35	33921	2	1	2	1	8652	1	1	1	624.784	1247.55	2	1247.55	0.0036	0	34.92	0.00072	R	DSTNTQGQGQGR	S					3443: Scan 3567 (rt=9.32696) [E:\data\20160128\8787.raw]
147	1	gi|346974317|gb|EGY17769.1|	gi|346974317|gb|EGY17769.1| hypothetical protein VDAG_01451 [Verticillium dahliae VdLs.17]	35	34766	1	1	1	1	24809	1	1	1	941.953	1881.89	2	1881.89	0.0055	0	34.92	0.0011	R	SAADVQGTDGFTNLPSFR	Q					34443: Scan 30375 (rt=44.1955) [E:\data\20160128\8787.raw]
148	1	gi|346972917|gb|EGY16369.1|	gi|346972917|gb|EGY16369.1| 40S ribosomal protein S25 [Verticillium dahliae VdLs.17]	35	10414	4	1	3	1	1462	2	1	1	414.204	826.393	2	826.401	-0.0075	0	1.83	2.1	K	MQIYTR	A	Oxidation (M)	0.100000.0			4621: Scan 5193 (rt=13.0646) [E:\data\20160128\8787.raw]
149	1	gi|346975386|gb|EGY18838.1|	gi|346975386|gb|EGY18838.1| rab GDP-dissociation inhibitor [Verticillium dahliae VdLs.17]	35	50362	3	1	3	1	4437	1	1	1	514.768	1027.52	2	1027.53	-0.0082	0	34.53	0.0015	K	VPSDAAEALR	S					15715: Scan 15979 (rt=28.85) [E:\data\20160128\8787.raw]
150	1	gi|346971650|gb|EGY15102.1|	gi|346971650|gb|EGY15102.1| hypothetical protein VDAG_06592 [Verticillium dahliae VdLs.17]	34	52087	4	1	4	1	2884	6	0	1	465.782	929.549	2	929.545	0.0046	0	2.32	1.5	K	FRPEILR	K					22520: Scan 21441 (rt=35.0792) [E:\data\20160128\8787.raw]
151	1	gi|346979936|gb|EGY23388.1|	gi|346979936|gb|EGY23388.1| peroxidase/catalase [Verticillium dahliae VdLs.17]	34	84564	5	1	5	1	6602	5	0	1	573.326	1144.64	2	1144.62	0.0136	1	3.08	2.1	R	SRYLGPEVPK	E					22054: Scan 21047 (rt=34.5973) [E:\data\20160128\8787.raw]
152	1	gi|346976520|gb|EGY19972.1|	gi|346976520|gb|EGY19972.1| vacuolar ATP synthase subunit B [Verticillium dahliae VdLs.17]	34	56526	3	2	3	2	5211	1	1	1	538.778	1075.54	2	1075.53	0.0081	0	28.16	0.0045	K	LGVSEDMLGR	V					25333: Scan 23546 (rt=37.2785) [E:\data\20160128\8787.raw]
153	1	gi|346977694|gb|EGY21146.1|	gi|346977694|gb|EGY21146.1| cerevisin [Verticillium dahliae VdLs.17]	33	56315	3	1	3	1	7302	1	1	1	591.279	1180.54	2	1180.54	0.0033	0	33.26	0.0017	R	SNGSGTMSDVVK	G					11685: Sum of 2 scans in range 12426 (rt=23.7913) to 12443 (rt=23.8207) [E:\data\20160128\8787.raw]
154	1	gi|346978793|gb|EGY22245.1|	gi|346978793|gb|EGY22245.1| GCY protein [Verticillium dahliae VdLs.17]	33	36509	1	1	1	1	19107	1	1	1	840.989	1679.96	2	1679.96	0.0053	0	32.95	0.00051	K	VISATGVVPVVNQIER	H					32462: Scan 28928 (rt=42.7024) [E:\data\20160128\8787.raw]
155	1	gi|346973099|gb|EGY16551.1|	gi|346973099|gb|EGY16551.1| glucan 1,4-alpha-maltohexaosidase [Verticillium dahliae VdLs.17]	33	58396	2	1	2	1	61	6	1	1	354.191	706.367	2	706.376	-0.0094	1	6.05	1.5	K	FAADRK	E					5680: Scan 6460 (rt=15.3659) [E:\data\20160128\8787.raw]
156	1	gi|346977626|gb|EGY21078.1|	gi|346977626|gb|EGY21078.1| 40S ribosomal protein S24 [Verticillium dahliae VdLs.17]	32	15494	5	2	5	2	4523	1	1	1	517.786	1033.56	2	1033.56	0.0026	0	20.14	0.013	K	DQISVFGLR	T					35414: Scan 31062 (rt=44.868) [E:\data\20160128\8787.raw]
157	1	gi|84682170|gb|ABC60429.1|	gi|84682170|gb|ABC60429.1| cytochrome oxidase subunit II [Verticillium dahliae]	32	28466	2	2	1	1	7525	1	1	1	398.229	1191.66	3	1191.66	0.0036	0	25.73	0.0071	R	VIVPEETHIR	F					16998: Scan 16958 (rt=29.9952) [E:\data\20160128\8787.raw]
158	1	gi|346970907|gb|EGY14359.1|	gi|346970907|gb|EGY14359.1| long-chain-fatty-acid-CoA ligase [Verticillium dahliae VdLs.17]	32	76332	4	1	3	1	908	5	1	1	393.741	785.467	2	785.476	-0.0086	0	1.63	1.3	K	TATRPLK	K					16215: Scan 16376 (rt=29.3592) [E:\data\20160128\8787.raw]
159	1	gi|346970987|gb|EGY14439.1|	gi|346970987|gb|EGY14439.1| methylene-fatty-acyl-phospholipid synthase [Verticillium dahliae VdLs.17]	32	24007	1	1	1	1	20226	1	1	1	864.456	1726.9	2	1726.89	0.0078	0	31.57	0.0033	M	APVENVSPALVDFNQK	S					30013: Scan 27111 (rt=40.7729) [E:\data\20160128\8787.raw]
160	1	gi|346979232|gb|EGY22684.1|	gi|346979232|gb|EGY22684.1| inorganic pyrophosphatase [Verticillium dahliae VdLs.17]	31	32935	3	1	3	1	3671	1	1	1	491.261	980.507	2	980.511	-0.0044	1	1.92	0.66	K	KYAMDVVR	E					4886: Sum of 2 scans in range 5515 (rt=13.7719) to 5521 (rt=13.7844) [E:\data\20160128\8787.raw]
161	1	gi|346972813|gb|EGY16265.1|	gi|346972813|gb|EGY16265.1| fructose-bisphosphate aldolase [Verticillium dahliae VdLs.17]	31	21360	5	1	4	1	1925	3	1	1	430.215	858.415	2	858.424	-0.0086	0	2.11	1.9	K	EALDHFK	A					17964: Scan 17737 (rt=30.8338) [E:\data\20160128\8787.raw]
162	1	gi|346974414|gb|EGY17866.1|	gi|346974414|gb|EGY17866.1| ubiquinol-cytochrome c reductase complex subunit [Verticillium dahliae VdLs.17]	31	17200	2	1	2	1	10850	1	1	1	676.326	1350.64	2	1350.63	0.0038	1	31.07	0.0041	K	TKLEEECVESK	Q					8998: Scan 9864 (rt=20.3947) [E:\data\20160128\8787.raw]
163	1	gi|346972290|gb|EGY15742.1|	gi|346972290|gb|EGY15742.1| 40S ribosomal protein S6-B [Verticillium dahliae VdLs.17]	31	27191	3	1	3	1	558	1	1	1	378.723	755.431	2	755.429	0.0023	1	6.05	0.65	R	REVQPK	G					3477: Scan 3607 (rt=9.38122) [E:\data\20160128\8787.raw]
164	1	gi|346978283|gb|EGY21735.1|	gi|346978283|gb|EGY21735.1| FK506-binding protein [Verticillium dahliae VdLs.17]	31	50207	4	1	4	1	3288	2	1	1	478.296	954.578	2	954.586	-0.0084	0	1.57	0.84	K	GAAQLIAALK	G					18267: Scan 17969 (rt=31.0701) [E:\data\20160128\8787.raw]
165	1	gi|346977540|gb|EGY20992.1|	gi|346977540|gb|EGY20992.1| nascent polypeptide-associated complex subunit beta [Verticillium dahliae VdLs.17]	30	17105	2	1	2	1	7477	1	1	1	595.828	1189.64	2	1189.62	0.0171	1	6.59	0.99	R	VQTNMSRIGGK	G					26973: Scan 24760 (rt=38.4963) [E:\data\20160128\8787.raw]
166	1	gi|346971211|gb|EGY14663.1|	gi|346971211|gb|EGY14663.1| hypothetical protein VDAG_05827 [Verticillium dahliae VdLs.17]	30	35937	2	1	2	1	23625	1	1	1	920.008	1838	2	1837.99	0.0072	0	30.46	0.0022	K	FTEPNNPTVIPIDILR	K					45220: Sum of 2 scans in range 37806 (rt=51.9657) to 37852 (rt=52.0072) [E:\data\20160128\8787.raw]
167	1	gi|346977989|gb|EGY21441.1|	gi|346977989|gb|EGY21441.1| amidohydrolase family protein [Verticillium dahliae VdLs.17]	30	106584	4	1	4	1	1947	1	1	1	431.192	860.369	2	860.362	0.0068	0	6.08	0.25	K	EQAQDDR	H					7458: Scan 8419 (rt=18.3873) [E:\data\20160128\8787.raw]
168	1	gi|346973256|gb|EGY16708.1|	gi|346973256|gb|EGY16708.1| acetolactate synthase catalytic subunit [Verticillium dahliae VdLs.17]	30	75406	6	2	6	2	12	1	1	1	351.681	701.347	2	701.339	0.008	1	6.55	0.84	M	MHRSR	Q	Oxidation (M)	0.10000.0			14192: Scan 14856 (rt=27.4863) [E:\data\20160128\8787.raw]
169	1	gi|346976265|gb|EGY19717.1|	gi|346976265|gb|EGY19717.1| 40S ribosomal protein S27 [Verticillium dahliae VdLs.17]	30	9190	1	1	1	1	17159	1	1	1	804.457	1606.9	2	1606.89	0.0059	0	29.9	0.0014	M	VLAVDLLNPSPAAEAK	K					35184: Scan 30903 (rt=44.7061) [E:\data\20160128\8787.raw]
170	1	gi|346970801|gb|EGY14253.1|	gi|346970801|gb|EGY14253.1| HIR1 protein [Verticillium dahliae VdLs.17]	30	108647	6	1	6	1	127	1	1	1	358.209	714.404	2	714.402	0.0016	0	29.84	0.011	R	IGAEGLR	L					8828: Scan 9677 (rt=20.1451) [E:\data\20160128\8787.raw]
171	1	gi|346970112|gb|EGY13564.1|	gi|346970112|gb|EGY13564.1| vacuolar ATP synthase 16 kDa proteolipid subunit [Verticillium dahliae VdLs.17]	30	16580	1	1	1	1	567	1	1	1	379.202	756.39	2	756.388	0.0022	0	29.72	0.0034	R	GTAQQPR	L					3434: Scan 3551 (rt=9.29868) [E:\data\20160128\8787.raw]
172	1	gi|346975316|gb|EGY18768.1|	gi|346975316|gb|EGY18768.1| 40S ribosomal protein S10-A [Verticillium dahliae VdLs.17]	30	18789	5	2	4	2	347	2	1	1	367.236	732.458	2	732.453	0.0045	0	1.41	0.8	K	NLFVIK	A					28630: Scan 26030 (rt=39.7023) [E:\data\20160128\8787.raw]
173	1	gi|346979414|gb|EGY22866.1|	gi|346979414|gb|EGY22866.1| ATP-dependent helicase SGS1 [Verticillium dahliae VdLs.17]	30	168438	6	1	5	1	813	3	1	1	776.406	775.399	1	775.398	0.001	0	2.31	1	R	FGATAGPR	G					12373: Scan 13175 (rt=24.9237) [E:\data\20160128\8787.raw]
174	1	gi|346978224|gb|EGY21676.1|	gi|346978224|gb|EGY21676.1| cytochrome c peroxidase [Verticillium dahliae VdLs.17]	29	40435	4	1	4	1	671	2	1	1	764.372	763.365	1	763.365	0.0001	0	6.88	1.1	-	MAANTTR	Q					7893: Scan 8784 (rt=18.8457) [E:\data\20160128\8787.raw]
175	1	gi|346976312|gb|EGY19764.1|	gi|346976312|gb|EGY19764.1| ATP-dependent RNA helicase SUB2 [Verticillium dahliae VdLs.17]	29	57445	6	3	6	3	6456	1	1	1	569.778	1137.54	2	1137.54	0.003	0	21.06	0.032	R	IFVLDECDK	M					27225: Scan 24958 (rt=38.6818) [E:\data\20160128\8787.raw]
176	1	gi|346979474|gb|EGY22926.1|	gi|346979474|gb|EGY22926.1| 60S ribosomal protein L6-3 [Verticillium dahliae VdLs.17]	28	22415	7	3	3	1	422	1	1	1	371.746	741.477	2	741.475	0.002	0	20.52	0.026	K	ALLANIK	K					20309: Scan 19607 (rt=32.988) [E:\data\20160128\8787.raw]
176		gi|346973138|gb|EGY16590.1|	gi|346973138|gb|EGY16590.1| ATP-dependent RNA helicase DOB1 [Verticillium dahliae VdLs.17]	28	125609	8	3	4	1	422	1	0	1	371.746	741.477	2	741.486	-0.0092	1	20.52	0.026	R	AILAKAR	Q					20309: Scan 19607 (rt=32.988) [E:\data\20160128\8787.raw]
177	1	gi|346973651|gb|EGY17103.1|	gi|346973651|gb|EGY17103.1| hypothetical protein VDAG_08267 [Verticillium dahliae VdLs.17]	28	20770	2	1	2	1	3338	1	1	1	479.771	957.528	2	957.524	0.0035	1	28.19	0.011	K	ARAEAELAK	K					5617: Scan 6379 (rt=15.2413) [E:\data\20160128\8787.raw]
178	1	gi|346977498|gb|EGY20950.1|	gi|346977498|gb|EGY20950.1| cell division control protein [Verticillium dahliae VdLs.17]	28	22754	6	1	6	1	523	2	1	1	753.427	752.42	1	752.429	-0.0092	1	2.06	1.9	K	EIRAHK	Y					35645: Scan 31225 (rt=45.0401) [E:\data\20160128\8787.raw]
179	1	gi|346976630|gb|EGY20082.1|	gi|346976630|gb|EGY20082.1| hypothetical protein VDAG_02098 [Verticillium dahliae VdLs.17]	28	84969	8	1	5	1	567	2	0	1	379.202	756.39	2	756.388	0.0022	0	2.25	1.9	M	ASVSHTR	A					3434: Scan 3551 (rt=9.29868) [E:\data\20160128\8787.raw]
180	1	gi|346979720|gb|EGY23172.1|	gi|346979720|gb|EGY23172.1| rRNA 2~-O-methyltransferase fibrillarin [Verticillium dahliae VdLs.17]	28	34170	2	1	2	1	3373	1	1	1	480.761	959.508	2	959.504	0.0044	1	27.72	0.012	R	GKEDAIATR	N					5571: Scan 6319 (rt=15.1425) [E:\data\20160128\8787.raw]
181	1	gi|346979477|gb|EGY22929.1|	gi|346979477|gb|EGY22929.1| ADP-ribosylation factor [Verticillium dahliae VdLs.17]	27	20978	2	1	2	1	5463	1	1	1	544.315	1086.61	2	1086.61	0.0042	0	5.67	1.3	R	ILMVGLDAAGK	T					29947: Scan 27051 (rt=40.7161) [E:\data\20160128\8787.raw]
182	1	gi|346976914|gb|EGY20366.1|	gi|346976914|gb|EGY20366.1| T-complex protein 1 subunit gamma [Verticillium dahliae VdLs.17]	27	59519	9	1	7	1	594	6	0	1	380.223	758.431	2	758.429	0.0019	1	8.22	1.5	K	EVDIKR	Y					8410: Scan 9265 (rt=19.5533) [E:\data\20160128\8787.raw]
183	1	gi|346977270|gb|EGY20722.1|	gi|346977270|gb|EGY20722.1| eukaryotic translation initiation factor 3 [Verticillium dahliae VdLs.17]	27	27469	2	1	2	1	5996	2	0	1	557.782	1113.55	2	1113.54	0.0111	0	0.69	2.9	R	LYTTMDLNK	L	Oxidation (M)	0.000010000.0			21115: Scan 20280 (rt=33.8836) [E:\data\20160128\8787.raw]
184	1	gi|346973569|gb|EGY17021.1|	gi|346973569|gb|EGY17021.1| hypothetical protein VDAG_08185 [Verticillium dahliae VdLs.17]	27	26234	5	1	3	1	477	2	1	1	375.169	748.323	2	748.317	0.0057	0	0.14	2.1	R	MPSDGSR	D					17174: Scan 17111 (rt=30.1621) [E:\data\20160128\8787.raw]
185	1	gi|346975478|gb|EGY18930.1|	gi|346975478|gb|EGY18930.1| armadillo/beta-catenin-like repeat-containing protein [Verticillium dahliae VdLs.17]	27	61084	3	1	3	1	816	1	1	1	776.417	775.41	1	775.408	0.0021	0	27.11	0.004	K	LAQSETK	L					3608: Scan 3771 (rt=9.62424) [E:\data\20160128\8787.raw]
186	1	gi|346973351|gb|EGY16803.1|	gi|346973351|gb|EGY16803.1| GU4 nucleic-binding protein [Verticillium dahliae VdLs.17]	27	44372	5	1	4	1	3749	1	1	1	492.778	983.542	2	983.54	0.0023	0	0.64	3.7	K	AAVGAGDAKPK	K					64679: Scan 50079 (rt=64.7492) [E:\data\20160128\8787.raw]
187	1	gi|346973279|gb|EGY16731.1|	gi|346973279|gb|EGY16731.1| hypothetical protein VDAG_07895 [Verticillium dahliae VdLs.17]	27	50409	1	1	1	1	14704	1	1	1	757.887	1513.76	2	1513.76	-0.004	0	26.78	0.0097	R	QFTQHDQASLLAR	F					26917: Scan 24722 (rt=38.4621) [E:\data\20160128\8787.raw]
188	1	gi|346972553|gb|EGY16005.1|	gi|346972553|gb|EGY16005.1| cell division control protein [Verticillium dahliae VdLs.17]VDAG_07169	27	38870	2	1	2	1	1738	10	1	1	845.476	844.469	1	844.477	-0.0075	1	1.9	3.4	R	KELTAQR	E					6460: Scan 7363 (rt=16.9008) [E:\data\20160128\8787.raw]
189	1	gi|346976407|gb|EGY19859.1|	gi|346976407|gb|EGY19859.1| phosphatidylinositol 3-kinase catalytic subunit [Verticillium dahliae VdLs.17]	27	100786	8	2	4	1	320	5	0	1	731.395	730.388	1	730.386	0.0021	0	15.19	0.4	K	ENLDLK	L					11532: Scan 12263 (rt=23.5387) [E:\data\20160128\8787.raw]
190	1	gi|346979308|gb|EGY22760.1|	gi|346979308|gb|EGY22760.1| hypothetical protein VDAG_04198 [Verticillium dahliae VdLs.17]	27	125141	7	1	7	1	638	1	1	1	761.407	760.399	1	760.397	0.0028	0	26.54	0.022	R	LEVSDAK	T					13521: Scan 14340 (rt=26.8968) [E:\data\20160128\8787.raw]
191	1	gi|346970401|gb|EGY13853.1|	gi|346970401|gb|EGY13853.1| mitochondrial import receptor subunit tom-20 [Verticillium dahliae VdLs.17]	26	19633	2	1	2	1	11992	1	1	1	701.865	1401.71	2	1401.71	0.005	1	26.32	0.0059	R	AEKEEAQLETVR	Q					11699: Scan 12440 (rt=23.8137) [E:\data\20160128\8787.raw]
192	1	gi|346978966|gb|EGY22418.1|	gi|346978966|gb|EGY22418.1| hypothetical protein VDAG_03856 [Verticillium dahliae VdLs.17]	26	28177	2	1	2	1	907	1	0	1	786.475	785.467	1	785.465	0.0025	0	25.9	0.018	R	TPASVLAK	Y					10049: Scan 10883 (rt=21.9489) [E:\data\20160128\8787.raw]
193	1	gi|346973934|gb|EGY17386.1|	gi|346973934|gb|EGY17386.1| hypothetical protein VDAG_01068 [Verticillium dahliae VdLs.17]	26	11421	3	1	3	1	6140	1	1	1	561.78	1121.55	2	1121.56	-0.0141	0	3.15	2.3	R	LYTDESPGLK	V					22012: Scan 21012 (rt=34.5692) [E:\data\20160128\8787.raw]
194	1	gi|346973794|gb|EGY17246.1|	gi|346973794|gb|EGY17246.1| hypothetical protein VDAG_00928 [Verticillium dahliae VdLs.17]	25	37853	4	1	4	1	308	1	1	1	730.387	729.379	1	729.377	0.0025	0	1.4	0.92	K	AGNLEAR	V					4892: Scan 5528 (rt=13.8077) [E:\data\20160128\8787.raw]
195	1	gi|346976696|gb|EGY20148.1|	gi|346976696|gb|EGY20148.1| lactose permease [Verticillium dahliae VdLs.17]	25	51717	2	1	1	1	37640	1	1	1	1162.63	2323.24	2	2323.21	0.0341	1	25.18	0.0059	R	KIGTAVGCSMIVASTLMQALTR	S	Oxidation (M)	0.0000000000000000100000.0			36798: Scan 32039 (rt=45.8368) [E:\data\20160128\8787.raw]
196	1	gi|346980113|gb|EGY23565.1|	gi|346980113|gb|EGY23565.1| hypothetical protein VDAG_05003 [Verticillium dahliae VdLs.17]	25	13899	1	1	1	1	10349	1	1	1	665.298	1328.58	2	1328.57	0.0059	0	25.13	0.0045	R	YHPGGDTSNEPR	D					5752: Scan 6545 (rt=15.5085) [E:\data\20160128\8787.raw]
197	1	gi|346978421|gb|EGY21873.1|	gi|346978421|gb|EGY21873.1| glutaredoxin domain-containing protein [Verticillium dahliae VdLs.17]	25	30544	2	1	2	1	483	3	1	1	375.2	748.385	2	748.39	-0.0051	0	0.69	1.8	R	VTMVQR	T	Oxidation (M)	0.001000.0			6732: Scan 7624 (rt=17.2532) [E:\data\20160128\8787.raw]
198	1	gi|346970150|gb|EGY13602.1|	gi|346970150|gb|EGY13602.1| ZZ type zinc finger domain-containing protein [Verticillium dahliae VdLs.17]	25	76044	7	1	4	1	265	2	1	1	363.718	725.421	2	725.418	0.0024	1	4.76	0.72	K	KAPSAPR	T					2358: Scan 2470 (rt=7.67589) [E:\data\20160128\8787.raw]
199	1	gi|346970654|gb|EGY14106.1|	gi|346970654|gb|EGY14106.1| cytochrome b-c1 complex subunit Rieske [Verticillium dahliae VdLs.17]	25	25315	2	2	2	2	6071	1	1	1	559.772	1117.53	2	1117.53	0.0037	0	23.5	0.022	R	TQAEIDEANK	I					6695: Scan 7583 (rt=17.1853) [E:\data\20160128\8787.raw]
200	1	gi|346971697|gb|EGY15149.1|	gi|346971697|gb|EGY15149.1| hypothetical protein VDAG_06003 [Verticillium dahliae VdLs.17]	25	47267	6	1	4	1	1122	1	1	1	401.744	801.473	2	801.471	0.0023	1	24.57	0.017	R	KITTSPR	T					13775: Scan 14547 (rt=27.1574) [E:\data\20160128\8787.raw]
201	1	gi|346975800|gb|EGY19252.1|	gi|346975800|gb|EGY19252.1| succinate/fumarate mitochondrial transporter [Verticillium dahliae VdLs.17]	25	34925	4	1	2	1	9961	1	1	1	655.314	1308.61	2	1308.61	0.0033	0	24.56	0.012	K	TPAEFGTSAWSR	I					25394: Scan 23590 (rt=37.324) [E:\data\20160128\8787.raw]
202	1	gi|346978675|gb|EGY22127.1|	gi|346978675|gb|EGY22127.1| small COPII coat GTPase SAR1 [Verticillium dahliae VdLs.17]	25	21609	5	2	4	2	3567	1	1	1	486.799	971.584	2	971.58	0.0039	0	22.05	0.016	K	VPFVVLGNK	I					29070: Scan 26373 (rt=40.0419) [E:\data\20160128\8787.raw]
203	1	gi|346976145|gb|EGY19597.1|	gi|346976145|gb|EGY19597.1| ubiquitin-conjugating enzyme [Verticillium dahliae VdLs.17]	25	16640	1	1	1	1	8573	1	1	1	623.329	1244.64	2	1244.64	0.0032	0	24.52	0.023	R	DQWSPALTISK	V					29392: Scan 26608 (rt=40.2635) [E:\data\20160128\8787.raw]
204	1	gi|346975268|gb|EGY18720.1|	gi|346975268|gb|EGY18720.1| phosphatase [Verticillium dahliae VdLs.17]	24	65822	5	1	5	1	3086	1	1	1	471.275	940.536	2	940.534	0.002	0	24.5	0.015	R	VLGGLEPTR	A					18549: Scan 18208 (rt=31.2982) [E:\data\20160128\8787.raw]
205	1	gi|346970117|gb|EGY13569.1|	gi|346970117|gb|EGY13569.1| transketolase [Verticillium dahliae VdLs.17]	24	75270	8	2	6	2	722	1	1	1	384.723	767.431	2	767.429	0.0025	1	13.73	0.091	K	EKHNIK	A					5822: Scan 6624 (rt=15.6628) [E:\data\20160128\8787.raw]
206	1	gi|346979319|gb|EGY22771.1|	gi|346979319|gb|EGY22771.1| hypothetical protein VDAG_04209 [Verticillium dahliae VdLs.17]	24	38922	1	1	1	1	55884	1	1	1	784.84	3135.33	4	3135.32	0.0147	0	24.46	0.0036	K	HSLSGDDANESNYSGAEGSDDEPGLGLWEK	R					26141: Scan 24142 (rt=37.8589) [E:\data\20160128\8787.raw]
207	1	gi|346972515|gb|EGY15967.1|	gi|346972515|gb|EGY15967.1| proteinase R [Verticillium dahliae VdLs.17]	24	40155	2	2	2	2	9121	1	1	1	636.865	1271.72	2	1271.71	0.0028	0	23.56	0.015	K	VVDIFAPGVDIK	S					37717: Scan 32726 (rt=46.5892) [E:\data\20160128\8787.raw]
208	1	gi|346973948|gb|EGY17400.1|	gi|346973948|gb|EGY17400.1| hypothetical protein VDAG_01082 [Verticillium dahliae VdLs.17]	24	73220	5	1	4	1	1308	1	1	1	408.254	814.494	2	814.491	0.0025	0	18.76	0.056	K	TLEALLR	A					22648: Scan 21543 (rt=35.201) [E:\data\20160128\8787.raw]
209	1	gi|346978784|gb|EGY22236.1|	gi|346978784|gb|EGY22236.1| acetyl-CoA carboxylase [Verticillium dahliae VdLs.17]	24	254210	16	1	15	1	2501	2	1	1	453.226	904.437	2	904.444	-0.0064	0	3.92	1.1	K	QLQTMER	L					8885: Scan 9736 (rt=20.2136) [E:\data\20160128\8787.raw]
210	1	gi|346971374|gb|EGY14826.1|	gi|346971374|gb|EGY14826.1| 60S ribosomal protein L28 [Verticillium dahliae VdLs.17]	24	17340	3	1	3	1	575	1	1	1	379.233	756.452	2	756.449	0.0022	0	23.82	0.027	K	AVANLAAK	R					7816: Scan 8726 (rt=18.7795) [E:\data\20160128\8787.raw]
211	1	gi|346977973|gb|EGY21425.1|	gi|346977973|gb|EGY21425.1| MAP/microtubule affinity-regulating kinase [Verticillium dahliae VdLs.17]	24	97331	7	1	5	1	1164	1	1	1	403.213	804.412	2	804.409	0.0026	0	14.35	0.19	R	SASASGLGR	R					5317: Scan 6041 (rt=14.7546) [E:\data\20160128\8787.raw]
212	1	gi|346972074|gb|EGY15526.1|	gi|346972074|gb|EGY15526.1| 60S ribosomal protein L19 [Verticillium dahliae VdLs.17]	24	22589	1	1	1	1	26595	1	1	1	972.481	1942.95	2	1942.94	0.0093	0	23.69	0.019	K	IWLDPNEVSEISNANSR	Q					36426: Scan 31769 (rt=45.5799) [E:\data\20160128\8787.raw]
213	1	gi|346971433|gb|EGY14885.1|	gi|346971433|gb|EGY14885.1| coatomer subunit delta [Verticillium dahliae VdLs.17]	24	57330	2	1	2	1	5168	1	1	1	537.821	1073.63	2	1073.61	0.0147	0	5.09	0.43	R	IEGLLASFPK	L					4858: Scan 5488 (rt=13.7162) [E:\data\20160128\8787.raw]
214	1	gi|346979532|gb|EGY22984.1|	gi|346979532|gb|EGY22984.1| metallophosphoesterase domain-containing protein [Verticillium dahliae VdLs.17]	24	36080	2	1	2	1	4087	1	1	1	502.744	1003.47	2	1003.48	-0.0064	1	23.62	0.018	K	QDATGNRSR	S					10134: Scan 10960 (rt=22.0371) [E:\data\20160128\8787.raw]
215	1	gi|346976190|gb|EGY19642.1|	gi|346976190|gb|EGY19642.1| hypothetical protein VDAG_01658 [Verticillium dahliae VdLs.17]	24	30889	2	1	1	1	8931	1	1	1	632.346	1262.68	2	1262.67	0.0116	0	23.6	0.018	R	KPSTATMATTVR	K					10652: Scan 11402 (rt=22.5248) [E:\data\20160128\8787.raw]
216	1	gi|346972240|gb|EGY15692.1|	gi|346972240|gb|EGY15692.1| hypothetical protein VDAG_06856 [Verticillium dahliae VdLs.17]	24	57194	6	2	6	2	2582	1	1	1	455.757	909.499	2	909.496	0.0028	0	22.21	0.021	K	GLLFFGEK	S					39126: Scan 33696 (rt=47.5956) [E:\data\20160128\8787.raw]
217	1	gi|346970211|gb|EGY13663.1|	gi|346970211|gb|EGY13663.1| glycine-rich protein [Verticillium dahliae VdLs.17]	24	39269	3	1	3	1	289	3	1	1	364.717	727.42	2	727.42	0.0001	1	2.96	1	R	RRPSGR	G					5833: Sum of 2 scans in range 6635 (rt=15.6786) to 6656 (rt=15.7043) [E:\data\20160128\8787.raw]
218	1	gi|346978057|gb|EGY21509.1|	gi|346978057|gb|EGY21509.1| 40S ribosomal protein S26E [Verticillium dahliae VdLs.17]	24	13950	3	2	3	2	1209	1	0	1	404.229	806.443	2	806.451	-0.0085	1	4.85	1.4	R	NRAPPPR	V					4030: Scan 4446 (rt=11.5908) [E:\data\20160128\8787.raw]
219	1	gi|346975641|gb|EGY19093.1|	gi|346975641|gb|EGY19093.1| mitoferrin [Verticillium dahliae VdLs.17]	23	33832	3	1	3	1	3354	1	0	1	480.244	958.474	2	958.472	0.002	0	23.43	0.022	R	GTATDPELR	T					8827: Scan 9676 (rt=20.1444) [E:\data\20160128\8787.raw]
220	1	gi|346974174|gb|EGY17626.1|	gi|346974174|gb|EGY17626.1| hypothetical protein VDAG_01308 [Verticillium dahliae VdLs.17]	23	73867	2	1	2	1	132	1	1	1	358.227	714.439	2	714.439	0.0003	1	12.04	0.15	R	VEKALR	L					10632: Scan 11383 (rt=22.5023) [E:\data\20160128\8787.raw]
221	1	gi|346980227|gb|EGY23679.1|	gi|346980227|gb|EGY23679.1| surface protein [Verticillium dahliae VdLs.17]	23	13206	1	1	1	1	8130	1	1	1	610.821	1219.63	2	1219.62	0.0034	0	23.19	0.007	K	QIVWPAYTDK	Q					29067: Scan 26371 (rt=40.0406) [E:\data\20160128\8787.raw]
222	1	gi|346974709|gb|EGY18161.1|	gi|346974709|gb|EGY18161.1| D-galacturonic acid reductase [Verticillium dahliae VdLs.17]	23	44802	2	1	2	1	1554	5	1	1	416.719	831.423	2	831.42	0.0026	1	2.31	2.1	R	RSIDEGR	D					12092: Scan 12868 (rt=24.3352) [E:\data\20160128\8787.raw]
223	1	gi|346975657|gb|EGY19109.1|	gi|346975657|gb|EGY19109.1| pyruvate decarboxylase [Verticillium dahliae VdLs.17]	23	63529	7	1	7	1	289	1	0	1	364.717	727.42	2	727.413	0.0073	0	4.74	0.67	R	VGHFLR	K					5833: Sum of 2 scans in range 6635 (rt=15.6786) to 6656 (rt=15.7043) [E:\data\20160128\8787.raw]
224	1	gi|346970331|gb|EGY13783.1|	gi|346970331|gb|EGY13783.1| hypothetical protein VDAG_00465 [Verticillium dahliae VdLs.17]	23	131987	38	1	6	1	73	1	1	1	709.441	708.434	1	708.428	0.0055	0	4.01	0.54	R	LVHNVK	F					23351: Scan 22058 (rt=35.76) [E:\data\20160128\8787.raw]
225	1	gi|346975627|gb|EGY19079.1|	gi|346975627|gb|EGY19079.1| LYR family protein [Verticillium dahliae VdLs.17]	23	11551	3	1	2	1	1604	1	1	1	836.417	835.41	1	835.419	-0.009	0	22.68	0.035	R	SLFEANR	K					7923: Scan 8817 (rt=18.9412) [E:\data\20160128\8787.raw]
226	1	gi|346973381|gb|EGY16833.1|	gi|346973381|gb|EGY16833.1| ATP-dependent RNA helicase DBP4 [Verticillium dahliae VdLs.17]	23	85275	3	1	3	1	1122	4	0	1	401.744	801.473	2	801.471	0.0023	1	11.34	0.37	K	KISDLAR	L					13775: Scan 14547 (rt=27.1574) [E:\data\20160128\8787.raw]
227	1	gi|346980260|gb|EGY23712.1|	gi|346980260|gb|EGY23712.1| hypothetical protein VDAG_05150 [Verticillium dahliae VdLs.17]	22	59108	3	1	2	1	595	1	1	1	380.24	758.466	2	758.465	0.0013	0	22.22	0.02	K	SISALLR	S					11005: Scan 11724 (rt=22.8693) [E:\data\20160128\8787.raw]
228	1	gi|346977299|gb|EGY20751.1|	gi|346977299|gb|EGY20751.1| 60S ribosomal protein L7 [Verticillium dahliae VdLs.17]	22	30346	4	1	3	1	7732	1	1	1	601.322	1200.63	2	1200.64	-0.0073	0	2.97	0.54	K	LSNPTGGFRPR	K					54257: Scan 43715 (rt=58.5118) [E:\data\20160128\8787.raw]
229	1	gi|346974645|gb|EGY18097.1|	gi|346974645|gb|EGY18097.1| protein kinase gsk3 [Verticillium dahliae VdLs.17]	22	45129	2	1	2	1	1061	1	1	1	399.715	797.416	2	797.414	0.0018	0	22.04	0.019	R	HQTGTVR	D					3442: Scan 3565 (rt=9.32277) [E:\data\20160128\8787.raw]
230	1	gi|346979464|gb|EGY22916.1|	gi|346979464|gb|EGY22916.1| pre-mRNA-processing ATP-dependent RNA helicase PRP5 [Verticillium dahliae VdLs.17]	22	130957	15	2	13	1	126	6	0	1	358.209	714.403	2	714.414	-0.0102	1	10.01	1.1	K	AERLAR	L					12859: Scan 13720 (rt=25.9674) [E:\data\20160128\8787.raw]
231	1	gi|346969950|gb|EGY13402.1|	gi|346969950|gb|EGY13402.1| hypothetical protein VDAG_00084 [Verticillium dahliae VdLs.17]	22	37266	3	1	3	1	6	1	0	1	351.214	700.414	2	700.423	-0.0087	0	17.1	0.2	R	ALALASR	I					8741: Scan 9588 (rt=20.0286) [E:\data\20160128\8787.raw]
232	1	gi|346973339|gb|EGY16791.1|	gi|346973339|gb|EGY16791.1| alpha-L-rhamnosidase [Verticillium dahliae VdLs.17]	22	74272	10	1	2	1	25715	3	1	1	479.255	1912.99	4	1913	-0.0096	1	3.46	1.8	K	NDAWLGVGESLLLDGAKR	D					35259: Scan 30952 (rt=44.7541) [E:\data\20160128\8787.raw]
233	1	gi|346977760|gb|EGY21212.1|	gi|346977760|gb|EGY21212.1| 26S proteasome regulatory subunit RPN5 [Verticillium dahliae VdLs.17]	22	56787	3	1	3	1	269	7	1	1	364.209	726.404	2	726.414	-0.0092	0	3.45	1.3	K	IDRPAR	I					7578: Scan 8522 (rt=18.4724) [E:\data\20160128\8787.raw]
234	1	gi|346979195|gb|EGY22647.1|	gi|346979195|gb|EGY22647.1| sphingolipid long chain base-responsive protein PIL1 [Verticillium dahliae VdLs.17]	22	41273	3	1	3	1	646	2	1	1	381.692	761.369	2	761.367	0.002	1	3.86	1.1	R	KSGEEGR	L					3649: Scan 3826 (rt=9.74702) [E:\data\20160128\8787.raw]
235	1	gi|346974609|gb|EGY18061.1|	gi|346974609|gb|EGY18061.1| mannosyl-oligosaccharide glucosidase [Verticillium dahliae VdLs.17]	22	93127	3	1	3	1	8164	1	1	1	408.205	1221.59	3	1221.6	-0.0078	0	21.54	0.014	K	VPGGAHGGSWAAR	I					4747: Scan 5343 (rt=13.3637) [E:\data\20160128\8787.raw]
236	1	gi|346975871|gb|EGY19323.1|	gi|346975871|gb|EGY19323.1| hypothetical protein VDAG_09783 [Verticillium dahliae VdLs.17]	21	137706	16	1	13	1	216	2	1	1	722.383	721.376	1	721.376	-0.0002	0	1.01	3.6	K	IAAEYR	R					14509: Scan 15093 (rt=27.7926) [E:\data\20160128\8787.raw]
237	1	gi|346975604|gb|EGY19056.1|	gi|346975604|gb|EGY19056.1| nucleoside diphosphate kinase [Verticillium dahliae VdLs.17]	21	16980	2	1	2	1	12345	1	1	1	708.815	1415.62	2	1415.61	0.0057	0	21.05	0.01	R	NVCHGSDSVENAK	K					5373: Scan 6099 (rt=14.8385) [E:\data\20160128\8787.raw]
238	1	gi|346973272|gb|EGY16724.1|	gi|346973272|gb|EGY16724.1| hypothetical protein VDAG_07888 [Verticillium dahliae VdLs.17]	21	58169	2	1	2	1	3318	1	1	1	479.28	956.545	2	956.54	0.0046	0	21.05	0.03	R	QQIVSQVR	Q					10756: Scan 11496 (rt=22.636) [E:\data\20160128\8787.raw]
239	1	gi|346976419|gb|EGY19871.1|	gi|346976419|gb|EGY19871.1| 6-phosphofructokinase type C [Verticillium dahliae VdLs.17]	21	86683	10	1	9	1	1203	2	1	1	404.217	806.419	2	806.421	-0.002	0	0.65	1.2	K	ITSEMVK	N					9572: Scan 10437 (rt=21.3087) [E:\data\20160128\8787.raw]
240	1	gi|346978149|gb|EGY21601.1|	gi|346978149|gb|EGY21601.1| hypothetical protein VDAG_03041 [Verticillium dahliae VdLs.17]	21	16689	2	1	2	1	5811	1	1	1	552.771	1103.53	2	1103.52	0.0024	0	20.75	0.039	K	ADFPSVSPER	S					20343: Scan 19638 (rt=33.0082) [E:\data\20160128\8787.raw]
241	1	gi|346979568|gb|EGY23020.1|	gi|346979568|gb|EGY23020.1| eukaryotic translation initiation factor 2 subunit gamma [Verticillium dahliae VdLs.17]	21	55896	5	1	4	1	610	4	0	1	380.714	759.414	2	759.413	0.0018	1	6.81	2.1	R	DEKGALK	C					6629: Scan 7531 (rt=17.1054) [E:\data\20160128\8787.raw]
242	1	gi|346973815|gb|EGY17267.1|	gi|346973815|gb|EGY17267.1| F-box protein pof7 [Verticillium dahliae VdLs.17]	21	57993	1	1	1	1	51376	1	1	1	954.477	2860.41	3	2860.42	-0.0063	1	20.53	0.024	K	LAATMALFPAYASSWQHMFRHRPR	V	Oxidation (M)	0.000010000000000000000000.0			63908: Scan 49571 (rt=64.22) [E:\data\20160128\8787.raw]
243	1	gi|346975346|gb|EGY18798.1|	gi|346975346|gb|EGY18798.1| chaperone protein hchA [Verticillium dahliae VdLs.17]	20	32152	2	1	2	1	4630	1	0	1	521.819	1041.62	2	1041.62	0.005	0	20.39	0.021	K	VLLIATQER	Y					22423: Scan 21362 (rt=34.9716) [E:\data\20160128\8787.raw]
244	1	gi|346971047|gb|EGY14499.1|	gi|346971047|gb|EGY14499.1| 60S ribosomal protein L34-B [Verticillium dahliae VdLs.17]	20	17154	3	1	3	1	3626	1	1	1	489.269	976.524	2	976.523	0.0011	0	20.35	0.054	R	AFLIEEQK	I					22508: Scan 21431 (rt=35.0615) [E:\data\20160128\8787.raw]
245	1	gi|346971213|gb|EGY14665.1|	gi|346971213|gb|EGY14665.1| heat shock protein HSP98 [Verticillium dahliae VdLs.17]	20	102768	7	1	5	1	144	6	1	1	358.702	715.389	2	715.386	0.0025	0	8.95	1.4	K	AQELQK	V					4801: Scan 5413 (rt=13.5415) [E:\data\20160128\8787.raw]
246	1	gi|346979599|gb|EGY23051.1|	gi|346979599|gb|EGY23051.1| 60S ribosomal protein L33-B [Verticillium dahliae VdLs.17]	20	12355	3	1	3	1	240	1	1	1	362.194	722.373	2	722.371	0.002	0	5.08	1.4	K	SFGASVR	V					3544: Scan 3690 (rt=9.48816) [E:\data\20160128\8787.raw]
247	1	gi|346973355|gb|EGY16807.1|	gi|346973355|gb|EGY16807.1| aquaporin-2 [Verticillium dahliae VdLs.17]	20	33432	3	1	3	1	14703	1	1	1	757.874	1513.73	2	1513.73	0.0052	1	20.15	0.038	R	HAQHHTTTEEPKV	-					5447: Scan 6183 (rt=14.9608) [E:\data\20160128\8787.raw]
248	1	gi|346978219|gb|EGY21671.1|	gi|346978219|gb|EGY21671.1| hypothetical protein VDAG_03111 [Verticillium dahliae VdLs.17]	20	53452	2	1	2	1	5434	1	1	1	543.777	1085.54	2	1085.53	0.0057	0	3.95	1.7	K	GPEWPMVVR	V	Oxidation (M)	0.000001000.0			3542: Scan 3689 (rt=9.48743) [E:\data\20160128\8787.raw]
249	1	gi|346972414|gb|EGY15866.1|	gi|346972414|gb|EGY15866.1| peroxisomal membrane protein PMP47B [Verticillium dahliae VdLs.17]	20	33638	1	1	1	1	8881	1	0	1	630.361	1258.71	2	1258.7	0.0046	0	20.15	0.028	R	FIDAVQNIIAR	E					34873: Scan 30676 (rt=44.4995) [E:\data\20160128\8787.raw]
250	1	gi|346973936|gb|EGY17388.1|	gi|346973936|gb|EGY17388.1| hypothetical protein VDAG_01070 [Verticillium dahliae VdLs.17]	20	104057	9	1	7	1	236	1	1	1	362.176	722.338	2	722.338	-0.0003	0	10.3	0.31	-	MASATAR	R	Oxidation (M)	0.1000000.0			5291: Scan 6010 (rt=14.692) [E:\data\20160128\8787.raw]
251	1	gi|346976484|gb|EGY19936.1|	gi|346976484|gb|EGY19936.1| hypothetical protein VDAG_01952 [Verticillium dahliae VdLs.17]	20	28716	1	1	1	1	21361	1	1	1	588.293	1761.86	3	1761.86	-0.0036	0	20.08	0.015	K	TLEWAVDTVMAELER	R					31542: Scan 28239 (rt=42.0069) [E:\data\20160128\8787.raw]
252	1	gi|346979818|gb|EGY23270.1|	gi|346979818|gb|EGY23270.1| ATP-binding cassette sub-family F member 2 [Verticillium dahliae VdLs.17]	20	70317	3	1	3	1	169	5	0	1	359.194	716.373	2	716.382	-0.0083	1	4.37	3.9	K	ADEVKR	L					3809: Scan 4092 (rt=10.5456) [E:\data\20160128\8787.raw]
253	1	gi|346980344|gb|EGY23796.1|	gi|346980344|gb|EGY23796.1| hypothetical protein VDAG_05234 [Verticillium dahliae VdLs.17]	20	24370	2	1	1	1	830	1	1	1	389.23	776.445	2	776.439	0.0056	0	19.61	0.04	R	STLTISR	R					45142: Scan 37757 (rt=51.9194) [E:\data\20160128\8787.raw]
254	1	gi|346970049|gb|EGY13501.1|	gi|346970049|gb|EGY13501.1| versicolorin reductase [Verticillium dahliae VdLs.17]	20	30036	2	1	2	1	1800	1	1	1	850.442	849.434	1	849.434	-0.0002	0	2.39	0.99	K	AAVEGFTR	A					15474: Scan 15783 (rt=28.631) [E:\data\20160128\8787.raw]
255	1	gi|346975054|gb|EGY18506.1|	gi|346975054|gb|EGY18506.1| hypothetical protein VDAG_08840 [Verticillium dahliae VdLs.17]	19	10717	1	1	1	1	59462	1	1	1	1150.56	3448.65	3	3448.64	0.0108	0	19.49	0.022	R	DSCGASVISSPANTINSIIHHQPSILGMEEER	R					6820: Scan 7721 (rt=17.36) [E:\data\20160128\8787.raw]
256	1	gi|346970214|gb|EGY13666.1|	gi|346970214|gb|EGY13666.1| carbamoyl-phosphate synthase arginine-specific small chain [Verticillium dahliae VdLs.17]	19	49371	8	1	6	1	1756	5	1	1	424.218	846.422	2	846.419	0.0022	0	3.36	2.3	R	EQGSSLAR	I					10789: Scan 11522 (rt=22.6595) [E:\data\20160128\8787.raw]
257	1	gi|346979849|gb|EGY23301.1|	gi|346979849|gb|EGY23301.1| hypothetical protein VDAG_04739 [Verticillium dahliae VdLs.17]	19	111511	6	1	4	1	7227	1	1	1	393.211	1176.61	3	1176.61	-0.0028	0	3.39	0.55	R	AAVDDIFASIR	T					11524: Scan 12255 (rt=23.5291) [E:\data\20160128\8787.raw]
258	1	gi|346973751|gb|EGY17203.1|	gi|346973751|gb|EGY17203.1| hypothetical protein VDAG_00885 [Verticillium dahliae VdLs.17]	19	153266	7	1	6	1	661	1	1	1	763.422	762.415	1	762.412	0.0026	0	19.43	0.056	R	SSLEVTK	L					12310: Scan 13100 (rt=24.7566) [E:\data\20160128\8787.raw]
259	1	gi|346973410|gb|EGY16862.1|	gi|346973410|gb|EGY16862.1| ATP-dependent permease PDR10 [Verticillium dahliae VdLs.17]	19	163548	13	1	6	1	8965	1	1	1	633.284	1264.55	2	1264.56	-0.0078	0	3.02	1.1	-	MNGHSPAADPPR	E	Oxidation (M)	0.100000000000.0			55790: Scan 44655 (rt=59.4106) [E:\data\20160128\8787.raw]
260	1	gi|346970267|gb|EGY13719.1|	gi|346970267|gb|EGY13719.1| long-chain-fatty-acid-CoA ligase [Verticillium dahliae VdLs.17]	19	76175	7	1	5	1	560	4	0	1	378.741	755.467	2	755.465	0.0016	0	5.63	1.1	K	LNAAVLR	E					14203: Scan 14865 (rt=27.4952) [E:\data\20160128\8787.raw]
261	1	gi|346977756|gb|EGY21208.1|	gi|346977756|gb|EGY21208.1| hypothetical protein VDAG_02732 [Verticillium dahliae VdLs.17]	19	21459	2	1	2	1	938	2	1	1	789.412	788.405	1	788.414	-0.0093	1	4.42	1.1	K	SSPGTKGR	G					3532: Scan 3674 (rt=9.46196) [E:\data\20160128\8787.raw]
262	1	gi|346972261|gb|EGY15713.1|	gi|346972261|gb|EGY15713.1| mitochondrial-processing peptidase subunit beta [Verticillium dahliae VdLs.17]	19	53051	3	1	3	1	7371	1	1	1	395.553	1183.64	3	1183.63	0.003	0	19.23	0.047	R	VDDLVHFAIR	E					30229: Scan 27282 (rt=40.9697) [E:\data\20160128\8787.raw]
263	1	gi|346972181|gb|EGY15633.1|	gi|346972181|gb|EGY15633.1| ATP synthase subunit 5 [Verticillium dahliae VdLs.17]	19	23628	5	1	2	1	25717	1	0	1	638.671	1912.99	3	1913	-0.008	1	13.5	0.18	K	DEKLVAILDAPTLSADDK	S					29814: Sum of 2 scans in range 26939 (rt=40.5795) to 26969 (rt=40.6151) [E:\data\20160128\8787.raw]
264	1	gi|346979341|gb|EGY22793.1|	gi|346979341|gb|EGY22793.1| hypothetical protein VDAG_04231 [Verticillium dahliae VdLs.17]	19	60587	10	1	3	1	930	10	0	1	788.417	787.41	1	787.419	-0.0089	1	3.82	4.1	K	DRVEAAK	R					6679: Scan 7568 (rt=17.1565) [E:\data\20160128\8787.raw]
265	1	gi|346976443|gb|EGY19895.1|	gi|346976443|gb|EGY19895.1| Hsp70-like protein [Verticillium dahliae VdLs.17]	19	80233	1	1	1	1	23591	1	1	1	919.49	1836.97	2	1836.96	0.0096	1	18.8	0.047	K	VEWFKLQLMLSGNTR	C	Oxidation (M)	0.000000001000000.0			36987: Scan 32183 (rt=45.9955) [E:\data\20160128\8787.raw]
266	1	gi|346971775|gb|EGY15227.1|	gi|346971775|gb|EGY15227.1| hypothetical protein VDAG_06081 [Verticillium dahliae VdLs.17]	19	70400	5	1	5	1	3212	1	1	1	475.752	949.489	2	949.498	-0.0089	0	16.61	0.14	R	VPAGPAPDAR	G					11635: Scan 12374 (rt=23.7253) [E:\data\20160128\8787.raw]
267	1	gi|346979172|gb|EGY22624.1|	gi|346979172|gb|EGY22624.1| guanine nucleotide transporter [Verticillium dahliae VdLs.17]	19	32952	2	1	2	1	3408	1	1	1	481.739	961.464	2	961.462	0.002	0	18.58	0.028	R	QTNPEAFR	G					11269: Scan 11997 (rt=23.1745) [E:\data\20160128\8787.raw]
268	1	gi|346979170|gb|EGY22622.1|	gi|346979170|gb|EGY22622.1| tubulin alpha chain [Verticillium dahliae VdLs.17]	18	50890	2	1	2	1	4416	1	1	1	513.784	1025.55	2	1025.55	0.0032	0	18.41	0.049	K	DAHTAVATLK	T					10911: Scan 11638 (rt=22.7816) [E:\data\20160128\8787.raw]
269	1	gi|346971496|gb|EGY14948.1|	gi|346971496|gb|EGY14948.1| hypothetical protein VDAG_06438 [Verticillium dahliae VdLs.17]	18	75014	3	1	3	1	11726	2	0	1	696.381	1390.75	2	1390.74	0.0087	1	0.74	3.2	K	LLCVKGTPFSGGR	L					4599: Scan 5168 (rt=13.0117) [E:\data\20160128\8787.raw]
270	1	gi|346978340|gb|EGY21792.1|	gi|346978340|gb|EGY21792.1| oligosaccharyl transferase STT3 subunit [Verticillium dahliae VdLs.17]	18	83875	3	1	3	1	15348	1	1	1	771.385	1540.76	2	1540.75	0.0031	0	18.3	0.058	R	IAEGIWPDEVQER	S					30139: Scan 27211 (rt=40.8776) [E:\data\20160128\8787.raw]
271	1	gi|346975454|gb|EGY18906.1|	gi|346975454|gb|EGY18906.1| small nuclear ribonucleoprotein Sm D2 [Verticillium dahliae VdLs.17]	18	14176	1	1	1	1	9530	1	1	1	645.834	1289.65	2	1289.64	0.0104	1	18.11	0.032	R	LKEMWTETPR	N					32679: Scan 29095 (rt=42.869) [E:\data\20160128\8787.raw]
272	1	gi|346975303|gb|EGY18755.1|	gi|346975303|gb|EGY18755.1| hypothetical protein VDAG_08915 [Verticillium dahliae VdLs.17]	18	83958	3	1	3	1	792	3	0	1	387.707	773.4	2	773.403	-0.0034	1	14.31	0.32	R	TASRDPK	I					5455: Scan 6189 (rt=14.9705) [E:\data\20160128\8787.raw]
273	1	gi|346973622|gb|EGY17074.1|	gi|346973622|gb|EGY17074.1| glycerate kinase [Verticillium dahliae VdLs.17]	18	42932	3	2	3	2	20624	1	1	1	870.514	1739.01	2	1739.01	0.003	1	14.17	0.038	K	KYGLPVVAIAGTIGPGAR	V					36246: Scan 31641 (rt=45.4584) [E:\data\20160128\8787.raw]
274	1	gi|346971130|gb|EGY14582.1|	gi|346971130|gb|EGY14582.1| hypothetical protein VDAG_05746 [Verticillium dahliae VdLs.17]	18	58810	4	1	4	1	1748	6	0	1	423.739	845.463	2	845.461	0.0026	1	4.18	2.9	R	ATKAAQEK	A					4377: Scan 4882 (rt=12.4311) [E:\data\20160128\8787.raw]
275	1	gi|346975380|gb|EGY18832.1|	gi|346975380|gb|EGY18832.1| hypothetical protein VDAG_08992 [Verticillium dahliae VdLs.17]	17	98869	5	1	5	1	655	1	1	1	382.176	762.337	2	762.34	-0.0022	0	17.38	0.046	K	LDSDDAK	L					4165: Scan 4625 (rt=11.9789) [E:\data\20160128\8787.raw]
276	1	gi|346972238|gb|EGY15690.1|	gi|346972238|gb|EGY15690.1| lysyl-tRNA synthetase [Verticillium dahliae VdLs.17]	17	66615	7	1	7	1	3629	3	0	1	489.295	976.575	2	976.571	0.004	0	2	0.98	R	LAAVHLEPK	S					3586: Scan 3743 (rt=9.586) [E:\data\20160128\8787.raw]
277	1	gi|346977120|gb|EGY20572.1|	gi|346977120|gb|EGY20572.1| voltage-gated potassium channel subunit beta-1 [Verticillium dahliae VdLs.17]	17	39506	4	1	3	1	4906	1	1	1	529.778	1057.54	2	1057.54	0.0019	0	15.73	0.12	K	VEQINDNVK	A					9776: Scan 10648 (rt=21.6743) [E:\data\20160128\8787.raw]
278	1	gi|346977751|gb|EGY21203.1|	gi|346977751|gb|EGY21203.1| glycine dehydrogenase [Verticillium dahliae VdLs.17]	17	116701	4	1	4	1	1064	1	1	1	399.747	797.479	2	797.487	-0.0085	1	17.24	0.042	R	LRVASPR	F					14121: Scan 14804 (rt=27.4285) [E:\data\20160128\8787.raw]
279	1	gi|346971073|gb|EGY14525.1|	gi|346971073|gb|EGY14525.1| ATP-dependent RNA helicase DBP2 [Verticillium dahliae VdLs.17]	17	62538	6	1	5	1	1486	6	0	1	414.752	827.489	2	827.486	0.002	0	4.8	1.6	R	DLVNVLR	E					17614: Scan 17462 (rt=30.5301) [E:\data\20160128\8787.raw]
280	1	gi|346979476|gb|EGY22928.1|	gi|346979476|gb|EGY22928.1| endosomal protein P24B [Verticillium dahliae VdLs.17]	17	23535	1	1	1	1	6144	1	1	1	561.795	1121.57	2	1121.57	0.0029	0	16.94	0.026	K	DEQSYIVIR	E					25460: Scan 23645 (rt=37.3755) [E:\data\20160128\8787.raw]
281	1	gi|346976367|gb|EGY19819.1|	gi|346976367|gb|EGY19819.1| fatty acid synthase S-acetyltransferase [Verticillium dahliae VdLs.17]	17	284489	11	1	11	1	788	7	1	1	774.366	773.359	1	773.367	-0.0078	0	0.77	2.1	R	QTADPSR	V					11756: Scan 12503 (rt=23.9072) [E:\data\20160128\8787.raw]
282	1	gi|346972914|gb|EGY16366.1|	gi|346972914|gb|EGY16366.1| hypothetical protein VDAG_07530 [Verticillium dahliae VdLs.17]	17	59692	4	1	3	1	11316	3	1	1	457.899	1370.67	3	1370.67	0.0087	1	2.41	1.4	K	ERADSNGQKPGGR	E					31132: Scan 27939 (rt=41.7012) [E:\data\20160128\8787.raw]
283	1	gi|346972754|gb|EGY16206.1|	gi|346972754|gb|EGY16206.1| hypothetical protein VDAG_07370 [Verticillium dahliae VdLs.17]	17	38868	2	1	2	1	3076	1	1	1	471.212	940.41	2	940.407	0.0024	0	16.63	0.042	K	CDVSTGFR	T					13404: Scan 14231 (rt=26.7158) [E:\data\20160128\8787.raw]
284	1	gi|346974803|gb|EGY18255.1|	gi|346974803|gb|EGY18255.1| ketol-acid reductoisomerase [Verticillium dahliae VdLs.17]	16	45031	5	1	5	1	3550	4	0	1	486.269	970.523	2	970.52	0.0031	0	5.37	1.5	R	SLRPENQK	-					4288: Sum of 2 scans in range 4777 (rt=12.2536) to 4795 (rt=12.2758) [E:\data\20160128\8787.raw]
285	1	gi|346976790|gb|EGY20242.1|	gi|346976790|gb|EGY20242.1| GTP-binding protein Di-Ras1 [Verticillium dahliae VdLs.17]	16	37001	19	2	1	1	9434	1	1	1	644.275	1286.54	2	1286.55	-0.0136	1	7.73	0.17	R	RGCGFMETSAR	L	Oxidation (M)	0.00000100000.0			39207: Scan 33749 (rt=47.6454) [E:\data\20160128\8787.raw]
286	1	gi|346975676|gb|EGY19128.1|	gi|346975676|gb|EGY19128.1| oxidation resistance protein [Verticillium dahliae VdLs.17]	16	23807	4	1	3	1	15008	1	1	1	764.457	1526.9	2	1526.92	-0.0154	1	2.19	0.6	R	TAKPLPPAAPRPRR	A					30243: Scan 27291 (rt=40.979) [E:\data\20160128\8787.raw]
287	1	gi|346977529|gb|EGY20981.1|	gi|346977529|gb|EGY20981.1| ATP synthase subunit D [Verticillium dahliae VdLs.17]	16	19363	1	1	1	1	13388	1	1	1	731.879	1461.74	2	1461.74	0.0064	0	16.18	0.03	R	FTAHKPAAYDVSR	Q					10834: Sum of 2 scans in range 11567 (rt=22.7038) to 11604 (rt=22.7442) [E:\data\20160128\8787.raw]
288	1	gi|346974892|gb|EGY18344.1|	gi|346974892|gb|EGY18344.1| endoplasmic reticulum vesicle protein [Verticillium dahliae VdLs.17]	16	24790	2	1	2	1	4803	1	1	1	527.818	1053.62	2	1053.62	0.0028	0	16.07	0.041	K	LKPVEAELR	R					14123: Scan 14806 (rt=27.4299) [E:\data\20160128\8787.raw]
289	1	gi|346978882|gb|EGY22334.1|	gi|346978882|gb|EGY22334.1| hypothetical protein VDAG_03772 [Verticillium dahliae VdLs.17]	16	109385	2	1	2	1	14960	1	1	1	509.265	1524.77	3	1524.76	0.0093	0	9.07	0.61	K	YLLTFPGGEMAAQK	A					10525: Scan 11285 (rt=22.401) [E:\data\20160128\8787.raw]
290	1	gi|346973890|gb|EGY17342.1|	gi|346973890|gb|EGY17342.1| hypothetical protein VDAG_01024 [Verticillium dahliae VdLs.17]	16	50497	1	1	1	1	64098	1	1	1	1334.58	4000.72	3	4000.77	-0.0429	1	15.91	0.026	K	EEEEELDDAVLEAKEEVPEEESNPLAGPANMSQAMR	Q	Oxidation (M)	0.000000000000000000000000000000000010.0			56159: Scan 44891 (rt=59.6392) [E:\data\20160128\8787.raw]
291	1	gi|346978948|gb|EGY22400.1|	gi|346978948|gb|EGY22400.1| hypothetical protein VDAG_03838 [Verticillium dahliae VdLs.17]	16	16107	1	1	1	1	1980	1	1	1	432.191	862.367	2	862.379	-0.0118	0	15.71	0.036	K	LCGGPGMR	S	Oxidation (M)	0.00000010.0			22108: Scan 21088 (rt=34.6326) [E:\data\20160128\8787.raw]
292	1	gi|346972811|gb|EGY16263.1|	gi|346972811|gb|EGY16263.1| BFR2 protein [Verticillium dahliae VdLs.17]	16	65764	3	1	3	1	4706	1	1	1	350.194	1047.56	3	1047.57	-0.012	0	8.63	0.71	K	TFDGLLNIR	I					3396: Scan 3508 (rt=9.24049) [E:\data\20160128\8787.raw]
293	1	gi|346979513|gb|EGY22965.1|	gi|346979513|gb|EGY22965.1| hypothetical protein VDAG_04403 [Verticillium dahliae VdLs.17]	16	94005	2	1	2	1	8544	1	1	1	415.252	1242.74	3	1242.74	-0.0013	1	15.57	0.043	K	VLEIMLEKIR	S					24024: Scan 22569 (rt=36.2647) [E:\data\20160128\8787.raw]
294	1	gi|346974792|gb|EGY18244.1|	gi|346974792|gb|EGY18244.1| 60S ribosomal protein L30 [Verticillium dahliae VdLs.17]	15	11782	2	1	2	1	1769	1	1	1	848.414	847.407	1	847.404	0.003	0	15.47	0.035	K	DANSINSK	L					3798: Scan 4072 (rt=10.4854) [E:\data\20160128\8787.raw]
295	1	gi|346977401|gb|EGY20853.1|	gi|346977401|gb|EGY20853.1| C6 zinc finger domain-containing protein vdag_02377	15	46071	5	1	2	1	17293	3	0	1	538.623	1612.85	3	1612.85	-0.0065	1	5.44	1.3	K	SIVGDVAQRVSETPR	A					34137: Scan 30155 (rt=43.959) [E:\data\20160128\8787.raw]
296	1	gi|346973417|gb|EGY16869.1|	gi|346973417|gb|EGY16869.1| pre-rRNA-processing protein ESF1 [Verticillium dahliae VdLs.17]	15	79273	3	1	3	1	11605	1	1	1	693.341	1384.67	2	1384.65	0.0133	1	2.58	2.2	R	MLKDDEFTATAK	V	Oxidation (M)	0.100000000000.0			33606: Scan 29757 (rt=43.5204) [E:\data\20160128\8787.raw]
297	1	gi|346976277|gb|EGY19729.1|	gi|346976277|gb|EGY19729.1| DUF814 domain-containing protein [Verticillium dahliae VdLs.17]	15	117479	5	1	5	1	127	6	0	1	358.209	714.404	2	714.402	0.0016	0	17.12	0.21	R	LQDALR	V					8828: Scan 9677 (rt=20.1451) [E:\data\20160128\8787.raw]
298	1	gi|346969923|gb|EGY13375.1|	gi|346969923|gb|EGY13375.1| zinc-regulated transporter 1 [Verticillium dahliae VdLs.17]	15	37397	1	1	1	1	24303	1	1	1	932.898	1863.78	2	1863.78	0.0048	0	14.8	0.033	K	GEGPYSDDGDTSDPTVPR	G					17617: Scan 17464 (rt=30.5316) [E:\data\20160128\8787.raw]
299	1	gi|346973598|gb|EGY17050.1|	gi|346973598|gb|EGY17050.1| sarcosine oxidase [Verticillium dahliae VdLs.17]	15	47347	2	1	2	1	7099	1	1	1	585.842	1169.67	2	1169.68	-0.0078	1	4.75	1.2	R	VSGERLVSVPK	T					30032: Scan 27125 (rt=40.785) [E:\data\20160128\8787.raw]
300	1	gi|346973763|gb|EGY17215.1|	gi|346973763|gb|EGY17215.1| hypothetical protein VDAG_00897 [Verticillium dahliae VdLs.17]	15	21783	2	1	2	1	14937	1	1	1	508.95	1523.83	3	1523.83	-0.0046	1	15.5	0.082	R	VVDDWLRPAAARR	E					2318: Scan 2414 (rt=7.54769) [E:\data\20160128\8787.raw]
301	1	gi|346970620|gb|EGY14072.1|	gi|346970620|gb|EGY14072.1| hypothetical protein VDAG_00754 [Verticillium dahliae VdLs.17]	14	73195	8	1	7	1	2712	2	0	1	459.27	916.525	2	916.538	-0.0128	0	2.29	2.9	K	TAFIPVAAK	L					17271: Scan 17193 (rt=30.2524) [E:\data\20160128\8787.raw]
302	1	gi|346972650|gb|EGY16102.1|	gi|346972650|gb|EGY16102.1| choline dehydrogenase [Verticillium dahliae VdLs.17]	14	65602	8	1	5	1	22854	4	1	1	906.455	1810.9	2	1810.9	-0.0036	1	0.87	1.2	R	GRVVGGSSALNLMTYDR	A	Oxidation (M)	0.00000000000010000.0			9118: Scan 9988 (rt=20.6021) [E:\data\20160128\8787.raw]
303	1	gi|346975573|gb|EGY19025.1|	gi|346975573|gb|EGY19025.1| meiotic recombination protein rec12 [Verticillium dahliae VdLs.17]	14	46750	5	1	3	1	6266	1	1	1	564.769	1127.52	2	1127.53	-0.0079	1	6.62	0.57	R	GADGDREGVPR	E					9190: Scan 10060 (rt=20.6968) [E:\data\20160128\8787.raw]
304	1	gi|346975269|gb|EGY18721.1|	gi|346975269|gb|EGY18721.1| hypothetical protein VDAG_08881 [Verticillium dahliae VdLs.17]	14	25382	1	1	1	1	29466	1	1	1	1022.58	2043.15	2	2043.17	-0.0216	0	14.17	0.038	R	IQQGLPIPGIVEIPDTVVR	D					42241: Scan 35808 (rt=49.8008) [E:\data\20160128\8787.raw]
305	1	gi|346976504|gb|EGY19956.1|	gi|346976504|gb|EGY19956.1| hypothetical protein VDAG_01972 [Verticillium dahliae VdLs.17]	14	49409	5	1	4	1	2107	2	0	1	436.752	871.49	2	871.488	0.0029	1	5.84	1.2	R	KGGEGVVAR	R					4123: Scan 4569 (rt=11.85) [E:\data\20160128\8787.raw]
306	1	gi|346974365|gb|EGY17817.1|	gi|346974365|gb|EGY17817.1| hypothetical protein VDAG_01499 [Verticillium dahliae VdLs.17]	14	79359	2	1	2	1	6586	1	1	1	572.812	1143.61	2	1143.62	-0.0154	0	14.13	0.047	K	LLQEATISNR	A					12261: Scan 13043 (rt=24.6392) [E:\data\20160128\8787.raw]
307	1	gi|346974145|gb|EGY17597.1|	gi|346974145|gb|EGY17597.1| mitochondrial chaperone BCS1 [Verticillium dahliae VdLs.17]	14	69312	6	1	6	1	27600	1	1	1	993.044	1984.07	2	1984.1	-0.0267	1	1.61	1.8	K	IDDGLLSPAEIQGFLLKR	K					17800: Scan 17608 (rt=30.6886) [E:\data\20160128\8787.raw]
308	1	gi|346970524|gb|EGY13976.1|	gi|346970524|gb|EGY13976.1| hypothetical protein VDAG_00658 [Verticillium dahliae VdLs.17]	14	34814	3	1	3	1	5036	1	1	1	533.255	1064.5	2	1064.51	-0.0156	0	0.86	2.5	R	QGMVIMGASR	Q	Oxidation (M)	0.0010000000.0			10997: Scan 11718 (rt=22.8646) [E:\data\20160128\8787.raw]
309	1	gi|346970250|gb|EGY13702.1|	gi|346970250|gb|EGY13702.1| ribosome biogenesis protein BMS1 [Verticillium dahliae VdLs.17]	13	132686	4	1	3	1	3900	1	1	1	497.212	992.41	2	992.416	-0.0061	0	13.41	0.052	R	QSADDSGASR	K					5812: Sum of 2 scans in range 6614 (rt=15.653) to 6655 (rt=15.7036) [E:\data\20160128\8787.raw]
310	1	gi|346977935|gb|EGY21387.1|	gi|346977935|gb|EGY21387.1| surfactin synthetase subunit 3 [Verticillium dahliae VdLs.17]	13	116502	5	1	5	1	334	3	1	1	732.379	731.372	1	731.381	-0.0095	1	11.83	0.67	R	KDDQVK	I					9120: Scan 9991 (rt=20.6086) [E:\data\20160128\8787.raw]
311	1	gi|346978469|gb|EGY21921.1|	gi|346978469|gb|EGY21921.1| hypothetical protein VDAG_03361 [Verticillium dahliae VdLs.17]	13	30192	2	1	2	1	12967	3	1	1	722.833	1443.65	2	1443.65	0.0061	0	0.57	2.4	R	TYAETSHMLYGR	H	Oxidation (M)	0.000000010000.0			2373: Scan 2483 (rt=7.68541) [E:\data\20160128\8787.raw]
312	1	gi|346980055|gb|EGY23507.1|	gi|346980055|gb|EGY23507.1| hypothetical protein VDAG_04945 [Verticillium dahliae VdLs.17]	13	36538	3	1	3	1	6030	2	0	1	558.308	1114.6	2	1114.6	0.0031	0	4.94	1.8	K	AVSADLGVDIR	R					15500: Scan 15806 (rt=28.6566) [E:\data\20160128\8787.raw]
313	1	gi|346977933|gb|EGY21385.1|	gi|346977933|gb|EGY21385.1| hypothetical protein VDAG_02909 [Verticillium dahliae VdLs.17]	13	20673	1	1	1	1	7727	1	1	1	601.314	1200.61	2	1200.62	-0.0071	1	13.08	0.059	R	QADGSRAVIER	S					24039: Scan 22584 (rt=36.2798) [E:\data\20160128\8787.raw]
